# Supplementary material for: Combined Analysis with Copy Number Variation Identifies Risk Loci in Lung Cancer
Source: Biomed Res Int. 2014 Jul 1;2014:469103. doi: 10.1155/2014/469103 (PMC4100386; doi:10.1155/2014/469103)
Supplement: Supplementary file 1 — The Supplementary Material includes figures and tables that are complementary to our conclusions. [file 469103.f1.zip › 469103.f1/Table S1.xls]

## Sheet: Table S1
SNP_id	Chromsome	Location	Loss	Abnm	Gain	Pwin	Neighboring genes
rs671106	1	12120766	0.000287112	0.0507505	0.128156	1.73e-05	TNFRSF1B,TNFRSF8,VPS13D
rs641941	1	12129239	0.000448069	0.0354864	0.0964967	5.29e-06	TNFRSF1B,TNFRSF8,VPS13D
rs631272	1	12129342	0.000448069	0.0354864	0.0964967	0.000139882	TNFRSF1B,TNFRSF8,VPS13D
rs630542	1	12129453	0.000448069	0.0354864	0.0964967	0.000370167	TNFRSF1B,TNFRSF8,VPS13D
rs11809901	1	102600918	0.00345128	0.348655	0.00619121	0.000855944	-
rs1448395	1	104768465	0.00252322	0.331936	0.00540248	0.000272427	-
rs2594664	1	104777251	0.0058673	0.40878	0.00327157	0.00149271	-
rs7545117	1	105966892	0.00340488	0.420077	0.00711875	0.000679675	-
rs10801122	1	190750792	7.92e-05	0.0012808	0.213047	0.000106826	RGS1
rs7530193	1	190752093	7.92e-05	0.0012808	0.213047	0.000106826	RGS1
rs3009384	1	192809906	0.0152445	0.772727	0.000936346	0.00173665	-
rs16837141	1	192813390	0.0163631	0.925931	0.000446695	0.00147607	-
rs10921612	1	192815442	0.0301155	0.830259	0.000259808	0.00173665	-
rs3001156	1	192817561	0.0250568	0.786108	0.000183704	0.00048129	-
rs10496050	2	55659817	0.000250634	0.00852212	0.0814913	0.000950269	CCDC104,SMEK2,PNPT1
rs13010217	2	55659966	0.000250634	0.00852212	0.0814913	0.00137184	CCDC104,PNPT1,SMEK2
rs10427222	2	55660792	0.000401725	0.00893539	0.11393	0.000797183	CCDC104,SMEK2,PNPT1
rs820965	2	57597823	0.311576	0.291999	1.92e-05	0.00112267	-
rs13398639	2	77949727	0.638572	0.145483	4.33e-05	4.33e-05	-
rs13387483	2	77953870	0.340901	0.00724247	2.53e-05	5.55e-05	-
rs13388014	2	77954347	0.468974	0.0153116	2.53e-05	0.000160162	-
rs278871	2	156154832	0.000175073	0.0019079	0.368944	0.00160366	-
rs1400701	2	156203198	0.0034223	0.206173	0.00486238	0.00133036	-
rs7570614	2	174983925	0.00114278	0.0894309	0.0468205	0.000765795	CIR1,GPR155,SCRN3,SP9
rs10803992	2	186274269	4.32e-05	0.00252322	0.0647368	0.000663542	FSIP2
rs7557383	2	194452842	0.213554	0.162967	3.11e-05	0.000260954	-
rs2360090	2	195053028	0.0165317	0.844842	0.00063085	0.000329279	-
rs7421656	2	195061131	0.00325911	0.51946	0.00139314	0.00038189	-
rs10183339	2	196806269	0.000205659	0.000856241	0.368944	0.000318101	STK17B,HECW2
rs6740409	2	196806883	0.000205659	0.000856241	0.368944	0.000910188	HECW2,STK17B
rs7607942	2	212604816	0.000273707	0.12093	0.00122382	0.000875477	ERBB4
rs13321420	3	18403454	0.000108386	0.0110786	0.0338331	0.00114278	SATB1
rs2267846	3	48531343	0.00173435	0.0676267	0.025284	0.00137184	ATRIP,CCDC51,CCDC72,COL7A1,PFKFB4,PLXNB1,SHISA5,TREX1,UCN2,UQCRC1
rs13100173	3	50307701	0.000117664	0.0045361	0.250578	0.000135913	C3orf45,CACNA2D2,CYB561D2,GNAI2,GNAT1,HYAL1,HYAL2,HYAL3,IFRD2,NAT6,NPRL2,RASSF1,SEMA3B,SLC38A3,TMEM115,TUSC2,ZMYND10
rs1283	3	50312426	0.000170811	0.00598444	0.250578	0.000105659	C3orf45,CACNA2D2,CYB561D2,GNAI2,HYAL1,HYAL2,HYAL3,IFRD2,NAT6,NPRL2,RASSF1,SEMA3B,SLC38A3,TMEM115,TUSC2,ZMYND10
rs9824280	3	65414215	6.84e-05	6.51e-05	0.452942	0.000541117	MAGI1
rs11717954	3	137594799	0.00954201	0.948642	0.00235007	0.000697565	PCCB,STAG1
rs9883916	3	137691478	0.00342865	0.352322	0.00549884	2.27e-05	STAG1
rs9863274	3	146326611	0.392258	0.160958	5.24e-05	7.83e-05	-
rs344986	3	146619925	0.299623	0.26039	3.27e-05	0.000461811	-
rs2293151	3	151768210	0.000304025	0.00663148	0.120419	0.000806121	EIF2A,FAM194A,SELT,SERP1
rs9840992	3	151770999	0.000304025	0.00365802	0.213047	0.000511649	EIF2A,FAM194A,SELT,SERP1
rs11922371	3	165835102	0.00010445	0.000813853	0.732647	0.000496883	-
rs960662	3	165839629	0.00010445	0.00030311	0.793088	0.000910188	-
rs9832444	3	166758469	0.000229056	0.0632682	0.0104644	0.000408922	-
rs17233136	3	166766442	7.82e-05	0.0460975	0.00466864	0.000177786	-
rs2222464	3	166772118	0.00166098	0.165324	0.00337085	0.00050467	-
rs9842785	3	177017363	0.0030687	0.432816	0.0106194	0.000322104	NAALADL2
rs9840501	3	177021969	0.00666654	0.598936	0.00723877	0.000247295	NAALADL2
rs6790597	3	177027742	0.000287112	0.163944	0.0287682	0.00063737	NAALADL2
rs9999836	4	6940868	7.86e-05	0.000444964	0.673207	0.000507059	KIAA0232,TBC1D14
rs7670538	4	6941428	4.98e-05	0.00030311	0.673207	0.000228856	KIAA0232,TBC1D14
rs11731274	4	6942356	7.86e-05	0.00100362	0.869762	3.11e-05	KIAA0232,TBC1D14
rs4579118	4	6942664	7.86e-05	0.00100362	0.869762	0.000247295	KIAA0232,TBC1D14
rs10005329	4	33960647	0.0199361	0.931226	0.000717053	0.000189789	-
rs11939764	4	46393788	0.000308748	0.188342	0.012627	0.00120434	COX7B2
rs4593203	4	70066209	0.00348809	0.263054	0.00662174	0.00124087	UGT2B11,UGT2B7
rs29302	4	114444041	0.000308748	0.00962207	0.0429478	0.000147624	ANK2
rs29311	4	114445280	0.00105758	0.0215058	0.0429478	0.000745594	ANK2
rs2322182	4	142705559	0.00118468	0.0785426	0.0473552	0.000697998	IL15
rs10019934	4	173641853	0.000157627	0.0145508	0.0964967	0.000395314	GALNTL6
rs393318	4	179848896	0.00257255	0.291647	0.0142474	0.00153317	-
rs13359815	5	12658958	0.00256333	0.194531	0.000783936	0.000855944	-
rs11749872	5	12659091	0.00256333	0.194531	0.000783936	0.000855944	-
rs7446190	5	20710284	0.000535789	0.00541613	0.0669587	0.000140495	-
rs13362515	5	20717338	0.00087018	0.0111968	0.0367542	0.00179082	-
rs10063279	5	20724582	0.00038017	0.00488036	0.105021	0.0002103	-
rs1910071	5	24066569	0.00210777	0.232189	0.000970118	0.000477634	-
rs16893049	5	24070305	0.00235896	0.291647	0.000200469	0.00031088	-
rs6896352	5	24070307	0.00235896	0.291647	0.000200469	0.00031088	-
rs1862556	5	28713880	0.00100801	0.135237	0.034183	0.00115196	-
rs4331856	5	51215795	0.000118036	0.0193301	0.0344393	0.000597483	-
rs10036878	5	51218417	1.16e-05	0.00648515	0.0344393	0.000510588	-
rs4865693	5	51225067	9.87e-05	0.00521163	0.0897387	0.000453201	-
rs11743832	5	51230147	0.000118036	0.00892535	0.0429478	0.000299386	-
rs1309544	5	64326535	0.000195126	0.00504417	0.161907	0.00106179	CWC27
rs2968258	5	99285891	0.00229403	0.0958003	0.000446322	0.000910188	-
rs2602970	5	99286211	0.00229403	0.0958003	0.000446322	0.00112649	-
rs6596582	5	104011252	0.000118036	0.000625478	0.535459	0.000767973	-
rs10515351	5	104554013	0.311172	0.0897836	2.79e-05	3.73e-05	-
rs7709938	5	104558803	0.0989988	0.247694	3.08e-05	0.00155679	-
rs974244	5	104562047	0.0446588	0.387758	3.4e-05	0.000163615	-
rs13180609	5	104939367	0.0101895	0.659249	0.00110227	0.000870286	-
rs6864640	5	143520911	7.62e-05	0.000112289	1	2.65e-05	KCTD16,YIPF5
rs7720295	5	163315253	0.000149139	0.000468808	0.494031	0.000161158	-
rs3804250	5	169655475	4.1e-05	0.000620732	0.769973	0.00050467	C5orf58,KCNIP1,KCNMB1,LCP2
rs315782	5	169663776	0.000105659	0.000527628	0.964306	7.06e-05	C5orf58,KCNIP1,KCNMB1,LCP2
rs812407	5	170431827	0.00100801	0.0556701	0.0351779	0.00103128	RANBP17
rs779663	5	170437119	0.00164645	0.0958003	0.0183749	0.00103128	RANBP17
rs2241584	5	175888783	6.34e-05	0.00420162	0.304003	0.000135913	CDHR2,FAF2,GPRIN1,RNF44,SNCB
rs890835	5	175888877	6.34e-05	0.00420162	0.304003	0.000135913	CDHR2,FAF2,GPRIN1,RNF44,SNCB
rs2963295	5	175901659	3.1e-06	0.00501396	0.229557	0.000135913	CDHR2,EIF4E1B,FAF2,GPRIN1,RNF44,SNCB
rs2287694	5	176792899	5.54e-05	0.000152943	0.406507	0.000162234	DBN1,DDX41,DOK3,F12,FAM193B,GRK6,LMAN2,PDLIM7,PFN3,PRR7,RGS14,SLC34A1
rs906658	6	54307077	8.08e-05	0.00087018	0.344395	0.000541117	MLIP,TINAG
rs906660	6	54307739	8.08e-05	0.00087018	0.344395	0.000541117	MLIP,TINAG
rs3777645	6	54309669	4.3e-05	0.000535789	0.344395	0.000286644	MLIP,TINAG
rs2235076	6	102622953	0.0106409	0.750478	0.00271551	0.000260954	GRIK2
rs10223811	6	102625638	0.00923383	0.676013	0.00409975	0.0008465	GRIK2
rs12198236	6	111217820	0.00214809	0.223846	0.0244612	0.000885037	AMD1,CDK19
rs4084563	6	128698975	0.00256333	0.17387	0.00549884	0.00122382	PTPRK
rs9402035	6	128702994	0.00233727	0.18933	0.00549884	0.00122382	PTPRK
rs4486031	6	156559066	0.000318101	0.0136228	0.220724	0.000415131	-
rs11768582	7	82668636	1.28e-05	0.00531639	0.0423783	0.000152943	PCLO
rs10486909	7	82669994	1.96e-05	0.00477233	0.0575602	0.00194332	PCLO
rs7787238	7	82670591	6.68e-05	0.0106935	0.0575602	0.000435691	PCLO
rs1159635	7	82673935	0.000192137	0.0315564	0.0382413	0.000260235	PCLO
rs11769322	7	82674992	0.000141829	0.0262733	0.0382413	9.37e-07	PCLO
rs2189093	7	82680353	0.000527628	0.054056	0.0424697	0.00105196	PCLO
rs4262322	8	14741335	0.00340488	0.182733	0.00982207	0.00128845	SGCZ
rs12547681	8	60677041	0.000170811	0.0110786	0.229585	0.00194332	-
rs5003492	8	93264705	0.00663148	0.378522	0.000776168	0.000950503	RUNX1T1
rs1373529	8	93270431	0.00144016	0.226361	0.000776168	0.00144016	RUNX1T1
rs13257183	8	111185324	0.0106409	0.740953	0.00132932	4.4e-05	-
rs1982401	8	111218795	0.986097	0.0262573	5.51e-05	0.000611191	-
rs13272590	8	112496888	0.00113288	0.0362724	0.00646543	0.000257289	-
rs6999544	8	112500306	0.00148671	0.0546398	0.00390314	0.000148631	-
rs10108236	8	112508791	0.00145859	0.0841242	0.000377639	0.000257289	-
rs2606203	8	112523477	5.6e-05	0.0226652	0.000314401	0.000148631	-
rs7005948	8	112524840	7.55e-05	0.0272733	0.000314401	0.000257289	-
rs10098492	8	113178932	0.00104677	0.0614304	0.015908	0.000175073	-
rs7006828	8	113181574	0.00115596	0.0584707	0.015908	2.25e-05	-
rs6469404	8	113184531	0.000470311	0.0282879	0.027952	0.000286701	-
rs11991391	8	113208806	0.00110027	0.0288246	0.0344393	0.00122274	CSMD3
rs2052341	8	113256099	8.76e-05	0.0119738	0.0524168	0.000124316	CSMD3
rs2252230	8	113258104	0.000448069	0.038437	0.112607	0.00122274	CSMD3
rs6998409	8	113681735	0.00706831	0.381198	0.000377639	5.03e-06	CSMD3
rs13276587	8	113697658	0.0121743	0.472715	8.6e-05	5.03e-06	CSMD3
rs7827181	8	113714803	0.146803	0.683718	2.53e-05	1.47e-05	CSMD3
rs4876289	8	113716627	0.243929	0.625475	4.33e-05	1.47e-05	CSMD3
rs7814711	8	113740466	0.146153	0.471702	1.47e-05	0.000855944	CSMD3
rs4876480	8	113741162	0.115111	0.533904	1.47e-05	7.43e-05	CSMD3
rs7014060	8	115543934	0.16931	0.28273	4.69e-05	0.000197052	-
rs4242562	8	115544463	0.194021	0.252567	4.69e-05	0.000299763	-
rs7836298	8	115573610	0.0175113	0.997716	0.000403575	0.00160416	-
rs2242093	8	144694717	1.27e-05	7.11e-05	0.95951	1.93e-06	C8orf73,EEF1D,GSDMD,NAPRT1,PYCRL,TIGD5,TSTA3,ZC3H3,ZNF623
rs6998917	8	144695271	1.01e-05	4.32e-05	0.858863	0.000106698	C8orf73,EEF1D,GSDMD,NAPRT1,PYCRL,TIGD5,TSTA3,ZC3H3,ZNF623
rs12679598	8	144703129	8.76e-06	2.92e-06	0.0819025	0.000101616	C8orf73,EEF1D,GSDMD,NAPRT1,PYCRL,TIGD5,TSTA3,ZC3H3,ZNF623
rs2085018	8	144704699	3.19e-06	4.19e-05	0.436272	2.65e-05	C8orf73,EEF1D,GSDMD,NAPRT1,PYCRL,TIGD5,TSTA3,ZC3H3,ZNF623
rs4874150	8	144707415	3.1e-06	5.49e-05	0.525615	2.65e-05	C8orf73,EEF1D,GSDMD,NAPRT1,PYCRL,TIGD5,TSTA3,ZC3H3,ZNF623
rs10099003	8	144716603	6.05e-05	0.000239999	0.54996	2.65e-05	ZC3H3,GSDMD,C8orf73,NAPRT1,EEF1D,TIGD5,PYCRL,TSTA3,ZNF623
rs11775744	8	144720335	6.78e-05	0.000245347	0.563175	2.5e-05	C8orf73,EEF1D,GSDMD,NAPRT1,PYCRL,TIGD5,TSTA3,ZC3H3,ZNF623
rs4606077	8	144727897	1.55e-05	0.000152375	0.945935	2.65e-05	C8orf73,EEF1D,GSDMD,NAPRT1,PYCRL,TIGD5,TSTA3,ZC3H3,ZNF623
rs2290416	8	144728743	2.61e-05	0.000225855	0.945935	1.49e-05	C8orf73,EEF1D,GSDMD,NAPRT1,PYCRL,TIGD5,TSTA3,ZC3H3,ZNF623
rs11136336	8	145079175	1.8e-05	0.00037596	0.590048	4.81e-06	PUF60,NRBP2,EPPK1,PLEC,PARP10,GRINA,SPATC1,OPLAH
rs6993938	8	145083192	3.35e-06	0.00037596	0.258418	1.52e-05	EPPK1,GRINA,NRBP2,OPLAH,PARP10,PLEC,PUF60,SPATC1
rs11786896	8	145090342	2.56e-05	0.000424731	0.569674	1.77e-06	EPPK1,GRINA,NRBP2,OPLAH,PARP10,PLEC,SPATC1
rs7010330	8	145108603	4.28e-05	0.00230381	0.243872	1.06e-06	EPPK1,EXOSC4,GRINA,OPLAH,PARP10,PLEC,SPATC1
rs11785060	8	145118650	4.32e-05	0.0031316	0.196135	1.49e-06	EPPK1,EXOSC4,GPAA1,GRINA,OPLAH,PARP10,PLEC,SPATC1
rs10739367	9	114406899	2.58e-05	0.00722977	0.052533	2.14e-05	KIAA1958,C9orf80
rs10981455	9	114406976	2.58e-05	0.00722977	0.052533	3.03e-05	KIAA1958,C9orf80
rs2676629	9	114411218	0.000161141	0.0162537	0.147626	6.55e-06	C9orf80,KIAA1958
rs1517079	9	114413516	2.3e-05	0.00273829	0.292761	0.000117664	C9orf80,KIAA1958
rs9886783	9	114414974	1.85e-05	0.00178567	0.368701	4.8e-05	C9orf80,KIAA1958
rs2280843	9	130624890	7.53e-05	0.00148671	0.937996	1.7e-05	C9orf114,CCBL1,ENDOG,LRRC8A,PHYHD1,TBC1D13,ZDHHC12,ZER1
rs2293968	9	130627061	5.21e-05	0.00163166	0.816485	3.86e-05	C9orf114,CCBL1,ENDOG,LRRC8A,PHYHD1,TBC1D13,ZER1
rs10793992	9	133139159	8.73e-05	0.0020213	0.615728	6.29e-05	NUP214,FAM78A,PPAPDC3
rs4740427	9	133141684	8.73e-05	0.0020213	0.615728	0.000499585	FAM78A,NUP214,PPAPDC3
rs11145791	9	138620438	4.71e-05	0.000380513	0.532954	2.88e-08	NOTCH1,EGFL7,AGPAT2
rs10870094	9	138620707	2.94e-05	0.000261243	0.532954	3.48e-08	NOTCH1,EGFL7,AGPAT2
rs7035254	9	138620983	2.94e-05	0.000261243	0.532954	2.49e-06	AGPAT2,EGFL7,NOTCH1
rs4880107	9	138637261	3.3e-05	0.000500219	0.831591	3.34e-07	AGPAT2,EGFL7,FAM69B,NOTCH1
rs12376605	9	138638539	1.05e-05	0.000314858	0.915479	5.43e-07	AGPAT2,EGFL7,FAM69B,NOTCH1
rs7863705	9	138638786	7.6e-06	0.000250016	0.915479	3.12e-08	AGPAT2,EGFL7,FAM69B,NOTCH1
rs914737	9	138641922	2.18e-05	0.00163862	0.737436	2.27e-06	AGPAT2,EGFL7,FAM69B,NOTCH1
rs12098747	10	14932416	0.000564103	0.0264555	0.0756932	0.000468808	CDNF,DCLRE1C,FAM107B,HSPA14,SUV39H2
rs7894284	10	14934907	0.000244474	0.00926731	0.121279	0.000765795	CDNF,DCLRE1C,FAM107B,HSPA14,SUV39H2
rs4451661	10	75669096	0.000228856	0.00772722	0.229323	0.00129902	ADK,AP3M1
rs11002932	10	80764296	0.00018168	0.00605446	0.269971	0.000564103	ZMIZ1,PPIF,ZCCHC24
rs12261468	10	80764341	0.00018168	0.00605446	0.269971	0.000541117	PPIF,ZCCHC24,ZMIZ1
rs7077812	10	80766077	0.000260235	0.0102189	0.180558	2.22e-05	PPIF,ZCCHC24,ZMIZ1
rs1317617	10	80766595	0.000260235	0.0131806	0.112607	9.89e-05	PPIF,ZCCHC24,ZMIZ1
rs6480931	10	80778488	8.73e-05	0.00743891	0.0312922	3.28e-05	ZMIZ1,PPIF,ZCCHC24
rs7395319	11	321326	0.00231539	0.276914	0.00874346	9.83e-05	ANO9,ATHL1,B4GALNT4,IFITM1,IFITM2,IFITM3,IFITM5,NLRP6,PKP3,PSMD13,SIGIRR,SIRT3
rs10160565	11	325017	0.00478004	0.387544	0.00874346	0.000184945	SIRT3,PSMD13,NLRP6,ATHL1,IFITM5,IFITM2,IFITM1,IFITM3,B4GALNT4,PKP3,SIGIRR,ANO9
rs11246074	11	326332	0.0027043	0.260986	0.0138221	0.000441054	SIRT3,PSMD13,NLRP6,ATHL1,IFITM5,IFITM2,IFITM1,IFITM3,B4GALNT4,PKP3,SIGIRR,ANO9
rs7110312	11	10099689	6.84e-05	0.0391936	0.00714337	0.000910188	SBF2
rs12789313	11	25015513	0.000372064	0.0900651	0.0717983	0.00103766	LUZP2
rs292804	11	37748135	0.000597483	0.311892	0.0181584	0.00129289	-
rs292801	11	37750056	0.000265617	0.329253	0.0181584	0.000804607	-
rs292794	11	37754728	0.00034693	0.574837	0.00399107	0.00185849	-
rs11034423	11	37758463	0.000157627	0.454529	0.00399107	0.000435612	-
rs17706767	11	61550111	0.00342865	0.352322	0.00549884	0.000889322	BEST1,FTH1,INCENP
rs10792327	11	61551631	0.00342865	0.352322	0.00549884	0.000199079	BEST1,FTH1,INCENP
rs1059440	11	63748377	0.000333252	0.0780521	0.0403293	0.00109862	MACROD1,STIP1,FERMT3,TRPT1,NUDT22,DNAJC4,VEGFB,FKBP2,PPP1R14B,PLCB3,BAD,GPR137,KCNK4,C11orf20,ESRRA,TRMT112,PRDX5
rs1152619	11	65012165	0.000101616	0.00100801	0.344395	9.29e-06	FRMD8,SCYL1,LTBP3,SSSCA1,FAM89B,EHBP1L1
rs1152620	11	65013905	4.8e-05	0.000529507	0.344395	1.9e-06	FRMD8,SCYL1,LTBP3,SSSCA1,FAM89B,EHBP1L1
rs600231	11	65017222	2.24e-05	0.000273707	0.344395	6.7e-06	EHBP1L1,FAM89B,FRMD8,KCNK7,LTBP3,SCYL1,SSSCA1
rs619586	11	65022745	4.8e-05	0.000529507	0.344395	9.45e-06	EHBP1L1,FAM89B,FRMD8,KCNK7,LTBP3,MAP3K11,SCYL1,SSSCA1
rs10896012	11	65035037	1.97e-05	0.000452155	0.23093	1.33e-05	FRMD8,SCYL1,LTBP3,SSSCA1,FAM89B,EHBP1L1,KCNK7,MAP3K11
rs1787663	11	65051406	0.000234298	0.00455696	0.23093	6.7e-06	EHBP1L1,FAM89B,KCNK7,LTBP3,MAP3K11,PCNXL3,SCYL1,SSSCA1
rs1948206	11	86566932	0.000408922	0.0132445	0.105021	0.000200162	TMEM135
rs589193	11	86568725	0.000443875	0.0182797	0.121279	0.000200469	TMEM135
rs214740	11	86605237	0.00649449	0.518049	0.00214295	0.000950503	TMEM135
rs541345	11	86609572	0.0249697	0.877202	0.00010781	6.34e-05	TMEM135
rs10893622	11	99008776	0.00797263	0.334581	0.00133036	0.000855944	CNTN5
rs582037	11	125723080	7.06e-05	0.00541613	0.424412	0.000597483	DCPS,FAM118B,FOXRED1,KIRREL3,SRPR,ST3GAL4,TIRAP
rs17135399	11	125723751	7.06e-05	0.00366452	0.532812	0.000856241	DCPS,FAM118B,FOXRED1,KIRREL3,SRPR,ST3GAL4,TIRAP
rs1010981	12	10105585	0.000136088	0.00240787	0.198007	8.32e-05	CLEC12A,CLEC1B,CLEC12B,CLEC9A,CLEC1A,CLEC7A,OLR1
rs12582351	12	10111152	1.08e-05	0.000341357	0.198007	0.000230313	CLEC12A,CLEC12B,CLEC1A,CLEC1B,CLEC7A,CLEC9A,OLR1
rs4764228	12	10113977	0.000239999	0.00409302	0.142015	0.000228856	CLEC12A,CLEC12B,CLEC1A,CLEC1B,CLEC7A,CLEC9A,OLR1
rs17114156	12	73408264	4.16e-05	0.00892535	0.158088	0.000737602	-
rs12315155	12	73410988	0.000273707	0.0204085	0.158088	0.000199079	-
rs2126624	12	77823454	0.0263466	0.968121	0.000116368	0.000372064	SYT1
rs17045933	12	77824833	0.0110786	0.687771	0.000190434	0.000821604	SYT1
rs1381885	12	77825558	0.00858227	0.624958	0.000190434	7.48e-05	SYT1
rs2468089	12	103723674	0.00114278	0.0495055	0.0367542	0.00153317	CHST11,SLC41A2
rs1856379	13	34818471	0.001382	0.150865	0.0263903	0.00170896	NBEA
rs7338175	13	34819077	0.00100801	0.128096	0.0263903	0.000683373	NBEA
rs9595729	13	46990854	0.000355872	0.0101895	0.0986791	0.00176812	-
rs2503449	13	46991492	0.000535597	0.0121685	0.120898	0.0003713	-
rs9597253	13	55223292	0.0132445	0.42546	0.0010718	0.000570662	-
rs4600349	13	56772821	0.25007	0.286228	1.13e-05	7.43e-05	-
rs7981921	13	56775905	0.15719	0.370703	1.13e-05	5.03e-06	-
rs9316920	13	56790893	0.360223	0.141023	1.59e-05	7.43e-05	-
rs2154163	13	56793199	0.311576	0.16786	1.59e-05	7.43e-05	-
rs10747145	13	56803216	0.620816	0.0840941	2.45e-05	9.43e-05	-
rs17252270	13	65438100	0.0163399	0.835709	9.14e-05	0.000172808	-
rs3843944	13	65438576	0.013254	0.778931	9.14e-05	0.00013252	-
rs3850031	13	65456710	0.0072863	0.473077	0.000200469	0.00031088	-
rs7988764	13	65462424	0.00893539	0.515401	0.000200469	0.000506141	-
rs2439959	13	77555600	0.00340488	0.360223	0.0106805	0.000296824	-
rs7324849	13	80620229	0.000973801	0.162479	0.0107477	0.0013983	-
rs4319641	13	82893152	0.108185	0.437647	3.98e-05	0.000306591	-
rs4512990	13	82905273	0.455192	0.118609	3.56e-05	0.000353649	-
rs9575292	13	82907603	0.539495	0.0681324	7.66e-06	9.14e-05	-
rs3783439	14	23084051	0.0312922	0.00685962	0.000841783	0.00042199	AP1G2,DHRS2,JPH4,NGDN,THTPA,ZFHX2
rs7159262	14	23089967	0.0185469	0.00918034	0.000904764	0.000483543	AP1G2,DHRS2,JPH4,NGDN,THTPA,ZFHX2
rs6573142	14	56802776	0.000244474	0.0079929	0.105021	0.000199444	EXOC5,MUDENG
rs1886461	14	61014635	0.000756888	0.113269	0.0106761	0.000244474	PRKCH
rs8006141	14	68140651	0.000244474	0.00670244	0.23093	0.000650492	RAD51B
rs4262880	14	68141689	0.000177786	0.0054394	0.121279	0.000650492	RAD51B
rs3844111	15	88320621	0.00185846	0.252774	0.00390314	0.000564103	AP3S2,C15orf38,C15orf38-AP3S2,ZNF710
rs6496614	15	88335670	0.00159882	0.151862	0.0282141	0.000564103	C15orf38-AP3S2,AP3S2,C15orf38,ZNF710,IDH2
rs11642546	16	641657	0.000101616	0.0213248	0.109789	0.00018927	SOLH,C16orf11,NHLRC4,PIGQ,RAB40C,WFIKKN1,C16orf13,FAM195A,WDR90,RHOT2,RHBDL1,STUB1,JMJD8,WDR24,FBXL16,METRN,FAM173A,CCDC78,HAGHL,NARFL
rs2301426	16	651906	0.00141342	0.100261	0.0227064	0.00124916	C16orf11,C16orf13,CCDC78,FAM173A,FAM195A,FBXL16,HAGHL,JMJD8,METRN,MSLN,NARFL,NHLRC4,PIGQ,RAB40C,RHBDL1,RHOT2,STUB1,WDR24,WDR90,WFIKKN1
rs1044662	16	655061	0.00106179	0.0653226	0.0235075	5.05e-05	C16orf11,NHLRC4,PIGQ,RAB40C,WFIKKN1,C16orf13,FAM195A,WDR90,RHOT2,RHBDL1,STUB1,JMJD8,WDR24,FBXL16,METRN,FAM173A,CCDC78,HAGHL,NARFL,MSLN
rs740580	16	1951065	2.85e-05	0.0012475	0.81771	6e-06	C16orf73,GFER,HS3ST6,NDUFB10,NOXO1,NPW,NTHL1,RNF151,RPL3L,RPS2,SEPX1,SLC9A3R2,SYNGR3,TBL3,TSC2,ZNF598
rs758335	16	1951127	2.85e-05	0.0012475	0.81771	1.59e-05	C16orf73,GFER,HS3ST6,NDUFB10,NOXO1,NPW,NTHL1,RNF151,RPL3L,RPS2,SEPX1,SLC9A3R2,SYNGR3,TBL3,TSC2,ZNF598
rs1133099	16	1955122	5.25e-10	2.31e-06	0.33976	1.66e-06	C16orf73,HS3ST6,SEPX1,RPL3L,NDUFB10,RPS2,RNF151,TBL3,NOXO1,GFER,SYNGR3,ZNF598,NPW,SLC9A3R2,NTHL1,TSC2
rs2302178	16	1961894	6.06e-09	8.41e-05	0.140766	9.15e-07	C16orf73,GFER,HS3ST6,NDUFB10,NOXO1,NPW,NTHL1,RNF151,RPL3L,RPS2,SEPX1,SLC9A3R2,SYNGR3,TBL3,TSC2,ZNF598
rs8460	16	1968403	1.13e-05	0.0130857	0.218514	5.7e-08	GFER,HS3ST6,NDUFB10,NOXO1,NPW,NTHL1,RNF151,RPL3L,RPS2,SEPX1,SLC9A3R2,SYNGR3,TBL3,TSC2,ZNF598
rs8045887	16	1994156	9.28e-05	0.00328367	0.569674	1.1e-07	GFER,HS3ST6,NDUFB10,NOXO1,NPW,NTHL1,PKD1,RNF151,RPL3L,RPS2,SEPX1,SLC9A3R2,SYNGR3,TBL3,TSC2,ZNF598
rs735951	16	11601037	7.29e-05	0.00405096	0.90956	0.00124476	LITAF,SNN,TXNDC11
rs2280456	17	1425915	0.0016802	0.252774	0.0183749	0.00012913	INPP5K,MYO1C,PITPNA,PRPF8,RILP,SCARF1,SLC43A2
rs7214236	17	1430336	0.000667874	0.18511	0.0118752	0.00010435	INPP5K,MYO1C,PITPNA,PRPF8,RILP,SCARF1,SLC43A2
rs12941497	17	35509120	1.32e-05	0.00042199	0.649368	1.32e-05	CASC3,CSF3,MED24,MSL1,NR1D1,RAPGEFL1,THRA
rs939347	17	35510219	2.56e-05	0.000657104	0.649368	1.22e-05	CASC3,CSF3,MED24,MSL1,NR1D1,RAPGEFL1,THRA
rs2071570	17	35510616	4.8e-05	0.00100526	0.649368	1.32e-05	CASC3,CSF3,MED24,MSL1,NR1D1,RAPGEFL1,THRA
rs1122326	17	37528399	0.00030455	0.0133458	0.0799666	0.00144016	NKIRAS2,ZNF385C,DHX58,KAT2A,HSPB9,RAB5C,KCNH4,HCRT,GHDC,STAT5B
rs12603327	17	37544078	0.00100362	0.0477021	0.0401627	0.000263813	DHX58,GHDC,HCRT,HSPB9,KAT2A,KCNH4,RAB5C,STAT5B
rs7214921	17	37547551	0.000751399	0.151862	0.00607245	0.000443875	DHX58,GHDC,HCRT,HSPB9,KAT2A,KCNH4,RAB5C,STAT5B
rs7218506	17	37560604	0.000408922	0.163944	0.0233865	0.0003713	DHX58,GHDC,HCRT,HSPB9,KAT2A,KCNH4,RAB5C,STAT5B
rs983085	17	66723656	0.000221702	0.00342865	0.120419	0.0012708	-
rs2073285	17	73628956	8.25e-05	0.00214809	0.476892	0.000247295	AFMID,BIRC5,C17orf99,SYNGR2,TK1,TMC6,TMC8,TNRC6C
rs3813026	17	73635123	2.48e-05	0.000405889	0.628539	6.29e-05	AFMID,BIRC5,C17orf99,SYNGR2,TK1,TMC6,TMC8,TNRC6C
rs17773842	17	73646997	0.000126361	0.0129039	0.101981	8.99e-05	AFMID,BIRC5,C17orf99,SYNGR2,TK1,TMC6,TMC8,TMEM235,TNRC6C
rs17773854	17	73647007	0.000126361	0.0129039	0.101981	1.59e-05	AFMID,BIRC5,C17orf99,SYNGR2,TK1,TMC6,TMC8,TMEM235,TNRC6C
rs2871647	17	73649072	0.000197963	0.0122464	0.0964967	3.31e-05	AFMID,BIRC5,C17orf99,SYNGR2,TK1,TMC6,TMC8,TMEM235,TNRC6C
rs4789015	17	73650172	0.000395314	0.0296946	0.0964967	8.99e-05	AFMID,BIRC5,C17orf99,SYNGR2,TK1,TMC6,TMC8,TMEM235,TNRC6C
rs7217374	17	73654604	0.000448069	0.0354864	0.0964967	1.01e-05	AFMID,BIRC5,C17orf99,SYNGR2,TK1,TMC6,TMC8,TMEM235,TNRC6C
rs11656744	17	73655029	0.000221702	0.024908	0.0964967	6.29e-05	TNRC6C,TMC6,TMC8,C17orf99,SYNGR2,TK1,AFMID,BIRC5,TMEM235
rs4789541	17	73655682	0.00050467	0.0424269	0.0964967	0.000106826	AFMID,BIRC5,C17orf99,SYNGR2,TK1,TMC6,TMC8,TMEM235,TNRC6C
rs9896932	17	77848326	8.43e-05	0.000925553	0.264517	1.23e-06	C17orf101,CCDC57,CD7,CSNK1D,SECTM1,SLC16A3,TEX19,UTS2R
rs7406439	17	77849147	8.43e-05	0.000925553	0.264517	2.7e-06	C17orf101,CCDC57,CD7,CSNK1D,SECTM1,SLC16A3,TEX19,UTS2R
rs7209788	17	78009203	7.88e-05	0.0020213	0.436235	1.41e-06	C17orf101,C17orf62,FOXK2,HEXDC,NARF,TEX19,UTS2R
rs8093338	18	2580764	4.3e-05	0.00192186	0.380094	0.000113302	METTL4,NDC80,SMCHD1
rs7244453	18	2584549	7.88e-06	0.00151171	0.143071	1.09e-05	METTL4,NDC80,SMCHD1
rs7239383	18	2611407	5.94e-06	6.99e-05	0.769973	0.0014693	METTL4,NDC80,SMCHD1
rs16943581	18	2629683	4.2e-05	3.31e-05	0.687395	3.1e-06	METTL4,NDC80,SMCHD1
rs6506023	18	2632376	6.47e-05	0.000137057	0.620479	0.000182406	METTL4,NDC80,SMCHD1
rs2860255	18	26090609	0.517596	0.0362591	2.57e-05	0.000302881	-
rs11875083	18	64897188	0.0949953	0.351295	3.89e-05	9.04e-05	CCDC102B
rs11876036	18	64898548	0.100751	0.241616	6.48e-06	2.18e-06	CCDC102B
rs17080273	18	64899349	0.10003	0.257932	9.29e-06	2.18e-06	CCDC102B
rs17080275	18	64899920	0.0683738	0.311505	6.48e-06	2.18e-06	CCDC102B
rs9949535	18	64901130	0.112995	0.225177	8.59e-06	2.18e-06	CCDC102B
rs7241100	18	64902105	0.225244	0.0930187	4.24e-06	2.18e-06	CCDC102B
rs17080293	18	64902589	0.225244	0.0930187	4.24e-06	6.48e-06	CCDC102B
rs1991678	18	64903148	0.174087	0.129804	5.2e-06	9.55e-06	CCDC102B
rs1991676	18	64903434	0.210101	0.0817776	1.45e-06	6.48e-06	CCDC102B
rs1019869	18	64904521	0.271076	0.0817776	3.63e-06	1.42e-05	CCDC102B
rs1019868	18	64904585	0.271076	0.0817776	3.63e-06	7.57e-06	CCDC102B
rs2018552	18	64904656	0.271076	0.0817776	3.63e-06	1e-05	CCDC102B
rs2018577	18	64905087	0.207552	0.0884441	1.43e-06	1e-05	CCDC102B
rs13381870	18	64905367	0.166958	0.113578	1.76e-06	2.11e-06	CCDC102B
rs9957606	18	64906488	0.252718	0.0855606	2.65e-06	2.11e-06	CCDC102B
rs739884	19	969318	0.000132788	0.0032539	0.380094	1.06e-06	ABCA7,ARID3A,C19orf6,CNN2,GPX4,GRIN3B,HMHA1,KISS1R,POLR2E,SBNO2,WDR18
rs7247087	19	982212	9.3e-05	0.000686214	0.895872	1.89e-07	ABCA7,ARID3A,C19orf6,CNN2,GPX4,GRIN3B,HMHA1,POLR2E,SBNO2,WDR18
rs2074445	19	1046061	3.6e-05	0.00230381	0.711652	7.9e-09	ABCA7,C19orf6,CNN2,GPX4,GRIN3B,HMHA1,POLR2E,SBNO2
rs10416031	19	1046151	2.48e-05	0.00178367	0.711652	1.61e-09	GRIN3B,C19orf6,CNN2,ABCA7,HMHA1,POLR2E,GPX4,SBNO2
rs2074447	19	1046581	9.04e-06	0.000668569	0.819754	7.02e-06	ABCA7,C19orf6,CNN2,GPX4,GRIN3B,HMHA1,POLR2E,SBNO2
rs11084882	19	1046716	9.04e-06	0.000668569	0.819754	1.52e-05	GRIN3B,C19orf6,CNN2,ABCA7,HMHA1,POLR2E,GPX4,SBNO2
rs2074451	19	1058035	5.21e-05	0.00194367	0.693755	7.54e-06	ABCA7,C19orf6,CNN2,GPX4,GRIN3B,HMHA1,POLR2E,SBNO2,STK11
rs2302109	19	1061829	4.74e-05	0.00296456	0.484949	1.96e-08	ABCA7,C19orf6,CNN2,GPX4,HMHA1,POLR2E,SBNO2,STK11
rs3746162	19	1065119	0.000165477	0.0182148	0.20479	1.49e-06	ABCA7,C19orf6,CNN2,GPX4,HMHA1,POLR2E,SBNO2,STK11
rs2024092	19	1075031	8.39e-05	0.0112785	0.19616	0.000385646	ABCA7,CNN2,GPX4,HMHA1,POLR2E,SBNO2,STK11
rs10413074	19	1081986	2.07e-05	0.00149944	0.368701	1.03e-06	CNN2,ABCA7,HMHA1,POLR2E,GPX4,SBNO2,STK11,C19orf26
rs11667680	19	1097100	8.22e-05	0.00212156	0.693755	1.2e-09	ABCA7,HMHA1,POLR2E,GPX4,SBNO2,STK11,C19orf26,ATP5D
rs892225	19	1103656	4.8e-05	0.00163166	0.933674	6.87e-08	ABCA7,ATP5D,C19orf26,GPX4,HMHA1,MIDN,POLR2E,SBNO2,STK11
rs4807630	19	1121445	3.78e-05	0.00257028	0.813534	6.53e-08	ATP5D,C19orf26,CIRBP,GPX4,HMHA1,MIDN,POLR2E,SBNO2,STK11
rs873289	19	1126396	4.1e-05	0.0034223	0.8151	3.41e-09	ATP5D,C19orf26,CIRBP,GPX4,HMHA1,MIDN,POLR2E,SBNO2,STK11
rs2302585	19	1994271	6.78e-06	9.54e-06	0.280738	7.43e-09	AP3D1,BTBD2,CSNK1G2,IZUMO4,MKNK2,MOBKL2A
rs1599860	19	1995175	5.74e-06	1.08e-05	0.344691	1.95e-09	AP3D1,BTBD2,CSNK1G2,IZUMO4,MKNK2,MOBKL2A
rs880183	19	2000314	4.94e-05	0.000142421	0.683358	0.000107006	AP3D1,BTBD2,CSNK1G2,IZUMO4,MKNK2,MOBKL2A
rs3746101	19	2001823	1.05e-05	4.85e-05	0.800972	1.32e-05	AP3D1,BTBD2,CSNK1G2,IZUMO4,MKNK2,MOBKL2A
rs12104154	19	2048832	1.33e-05	9.34e-05	0.8088	0.000851824	AP3D1,BTBD2,DOT1L,IZUMO4,MKNK2,MOBKL2A
rs7253456	19	2049015	1.33e-05	9.34e-05	0.8088	0.000496883	AP3D1,BTBD2,DOT1L,IZUMO4,MKNK2,MOBKL2A
rs9967630	19	2050820	1.09e-05	0.000147624	0.940509	2.61e-05	AP3D1,BTBD2,DOT1L,IZUMO4,MKNK2,MOBKL2A
rs12609225	19	2051346	1.84e-06	2.25e-05	0.70296	1.9e-06	AP3D1,BTBD2,DOT1L,IZUMO4,MKNK2,MOBKL2A
rs11671391	19	2054962	3.86e-05	0.00012823	0.418815	1.48e-06	BTBD2,MKNK2,MOBKL2A,IZUMO4,AP3D1,DOT1L
rs25673	19	2060157	4.1e-06	9.41e-06	0.306694	0.000182332	AP3D1,BTBD2,DOT1L,IZUMO4,MKNK2,MOBKL2A
rs2072304	19	2074516	1.18e-05	1.55e-05	0.318638	1.45e-05	AP3D1,DOT1L,IZUMO4,MKNK2,MOBKL2A
rs1017084	19	2079054	9.49e-06	2.18e-05	0.486877	7.65e-05	MKNK2,MOBKL2A,IZUMO4,AP3D1,DOT1L
rs4807471	19	3399694	0.00240511	0.411557	0.012228	0.000446322	C19orf28,C19orf71,C19orf77,DOHH,FZR1,NFIC
rs8105687	19	3403683	0.00173435	0.362187	0.012228	0.000446322	C19orf28,C19orf71,C19orf77,DOHH,FZR1,NFIC
rs4807476	19	3421862	0.00296502	0.862662	0.00849692	0.000446322	C19orf28,C19orf71,C19orf77,DOHH,FZR1,NFIC
rs7125	19	18149069	4.41e-05	0.134982	0.00423006	0.000483313	IFI30,IL12RB1,KIAA1683,MAST3,MPV17L2,PDE4C,PIK3R2,RAB3A
rs268691	19	45641512	0.00144016	0.119688	0.0401627	0.000106826	BLVRB,C19orf47,HIPK4,PLD3,PRX,SERTAD1,SERTAD3,SPTBN4
rs17318596	19	46628935	0.000118957	0.0294396	0.0401627	0.00113028	ATP5SL,B3GNT8,B9D2,BCKDHA,C19orf69,EXOSC5,TGFB1,TMEM91
rs8112962	19	52538999	1.52e-05	0.000266094	0.615728	0.00018168	C5AR1,CCDC9,DHX34,GPR77,MEIS3,PRR24,SLC8A2
rs2972607	19	52542117	2.24e-05	0.000266094	0.784334	0.000535789	C5AR1,CCDC9,DHX34,GPR77,MEIS3,PRR24,SLC8A2
rs10426874	19	52542861	2.91e-05	0.00031614	0.953217	1.01e-05	CCDC9,PRR24,C5AR1,GPR77,DHX34,MEIS3,SLC8A2
rs2252532	19	52567553	1.49e-05	0.000297739	0.921256	0.000244474	C5AR1,DHX34,GPR77,MEIS3,PRR24,SLC8A2
rs2280694	19	52571336	2.91e-05	0.000524528	0.92652	0.000106698	C5AR1,DHX34,GPR77,KPTN,MEIS3,SLC8A2
rs2694557	19	52573346	6.34e-05	0.00207465	0.813534	0.000205659	C5AR1,DHX34,GPR77,KPTN,MEIS3,SLC8A2
rs1885304	20	4743626	0.000244474	0.0012708	0.368944	0.000244474	PRND,RASSF2,SLC23A2
rs1885306	20	4743821	0.000244474	0.0012708	0.368944	0.000372064	PRND,RASSF2,SLC23A2
rs310654	20	61642713	3.03e-05	0.0602832	0.00703321	3.22e-06	C20orf195,EEF1A2,GMEB2,KCNQ2,PPDPF,PRIC285,PTK6,SRMS,STMN3
rs310655	20	61642725	3.03e-05	0.0602832	0.00703321	3.45e-06	C20orf195,EEF1A2,GMEB2,KCNQ2,PPDPF,PRIC285,PTK6,SRMS,STMN3
rs6089922	20	61650561	4.85e-05	0.0650675	0.0133764	0.000152375	C20orf195,EEF1A2,GMEB2,KCNQ2,PPDPF,PRIC285,PTK6,SRMS,STMN3
rs3810481	20	61663889	1.71e-05	0.0187057	0.0414035	0.000162372	C20orf195,EEF1A2,GMEB2,KCNQ2,PPDPF,PRIC285,PTK6,RTEL1,SRMS,STMN3
rs310631	20	61666697	9.72e-06	0.0192543	0.0360819	2.08e-06	C20orf195,EEF1A2,GMEB2,KCNQ2,PPDPF,PRIC285,PTK6,RTEL1,SRMS,STMN3
rs438363	20	61668792	8.48e-06	0.0187057	0.0360819	7.54e-06	C20orf195,EEF1A2,GMEB2,KCNQ2,PPDPF,PRIC285,PTK6,RTEL1,SRMS,STMN3
rs2407255	21	20011090	0.204792	0.0854952	2.06e-05	0.000469229	-
rs9981633	21	20016060	0.620816	0.0261931	1.35e-05	0.000852589	-
rs952125	21	20020072	0.951963	0.00989316	1.35e-05	0.000116368	-
rs1999290	21	20021128	0.907827	0.0140131	1.35e-05	0.000765975	-
rs2838956	21	45769452	7.11e-05	0.000202943	0.648678	2.51e-06	COL18A1,SLC19A1
rs2330183	21	45777720	4.6e-06	8.48e-06	0.365902	3.95e-07	COL18A1,SLC19A1
rs1051266	21	45782222	2.32e-06	9.25e-06	0.535846	3.64e-06	COL18A1,SLC19A1
rs4819130	21	45782727	2.32e-06	9.25e-06	0.535846	7.88e-06	COL18A1,SLC19A1
rs3788205	21	45788806	1.92e-05	0.00018168	0.605064	1.13e-06	COL18A1,SLC19A1
rs17000544	22	37667446	0.000118957	0.0173927	0.0468205	3e-06	APOBEC3A,APOBEC3B,APOBEC3C,APOBEC3D,APOBEC3F,CBX6,NPTXR
rs17298311	22	37668283	4.67e-05	0.00775665	0.0468205	3.15e-05	APOBEC3A,APOBEC3B,APOBEC3C,APOBEC3D,APOBEC3F,CBX6,NPTXR
rs7293205	22	37668677	0.00010445	0.0153314	0.0799666	3.37e-06	APOBEC3A,APOBEC3B,APOBEC3C,APOBEC3D,APOBEC3F,CBX6,NPTXR
rs17000548	22	37669726	0.000160066	0.02046	0.0799666	1.26e-06	APOBEC3A,APOBEC3B,APOBEC3C,APOBEC3D,APOBEC3F,CBX6,NPTXR
rs4821843	22	37670583	0.000244474	0.0390397	0.0522769	1.49e-05	APOBEC3A,APOBEC3B,APOBEC3C,APOBEC3D,APOBEC3F,CBX6
rs7289653	22	37673029	1.49e-05	0.00305942	0.0964967	3.15e-05	APOBEC3A,APOBEC3B,APOBEC3C,APOBEC3D,APOBEC3F,CBX6
rs5757395	22	37673238	1.49e-05	0.00305942	0.0964967	3.15e-05	APOBEC3A,APOBEC3B,APOBEC3C,APOBEC3D,APOBEC3F,CBX6
rs11914037	22	37673419	1.49e-05	0.00305942	0.0964967	1.06e-05	APOBEC3A,APOBEC3B,APOBEC3C,APOBEC3D,APOBEC3F,CBX6
rs5757399	22	37677724	3.12e-05	0.00224961	0.229323	3.15e-05	APOBEC3A,APOBEC3B,APOBEC3C,APOBEC3D,APOBEC3F,CBX6
rs17370615	22	37680168	5.22e-05	0.00305942	0.362078	3e-06	APOBEC3A,APOBEC3B,APOBEC3C,APOBEC3D,APOBEC3F,CBX6
rs17298479	22	37681412	7.88e-05	0.00557657	0.250578	3.15e-05	APOBEC3A,APOBEC3B,APOBEC3C,APOBEC3D,APOBEC3F,CBX6
rs6001349	22	37704618	0.000335136	0.0848001	0.0910851	1.77e-05	APOBEC3A,APOBEC3B,APOBEC3C,APOBEC3D,APOBEC3F,APOBEC3G
rs470119	22	49313780	0.000139009	0.00772722	0.269971	0.00100801	ADM2,ARSA,C22orf41,CHKB,CPT1B,KLHDC7B,LMF2,MAPK8IP2,MIOX,NCAPH2,ODF3B,PPP6R2,SBF1,SCO2,TYMP
