# Supplementary material for: Combined Analysis with Copy Number Variation Identifies Risk Loci in Lung Cancer
Source: Biomed Res Int. 2014 Jul 1;2014:469103. doi: 10.1155/2014/469103 (PMC4100386; doi:10.1155/2014/469103)
Supplement: Supplementary file 1 — The Supplementary Material includes figures and tables that are complementary to our conclusions. [file 469103.f1.zip › 469103.f1/Table S2.xls]

## Sheet: Table S2
Case_set	Band	Region	SNP_id	Chromsome	Location	Loss	LossF	Abnm	AbnmF	Gain	GainF	Pwin	PwinF	Neighboring genes
Eagle	1p36.22	9.2-12.6	rs671106	1	12120766	0.000287112	1	0.0507505	1	0.128156	1	1.73e-05	2	TNFRSF1B,TNFRSF8,VPS13D
Eagle	1p36.22	9.2-12.6	rs641941	1	12129239	0.000448069	1	0.0354864	1	0.0964967	1	5.29e-06	2	TNFRSF1B,TNFRSF8,VPS13D
Eagle	1p36.22	9.2-12.6	rs631272	1	12129342	0.000448069	1	0.0354864	1	0.0964967	1	0.000139882	2	TNFRSF1B,TNFRSF8,VPS13D
Eagle	1q31.2	189-192.1	rs10801122	1	190750792	7.92232e-05	2	0.0012808	1	0.213047	1	0.000106826	2	RGS1
Eagle	1q31.2	189-192.1	rs7530193	1	190752093	7.92232e-05	2	0.0012808	1	0.213047	1	0.000106826	2	RGS1
Eagle	2p12	75.4-83.7	rs13398639	2	77949727	0.638572	1	0.145483	1	4.33235e-05	2	4.33e-05	2	-
Eagle	2p12	75.4-83.7	rs13387483	2	77953870	0.340901	1	0.00724247	1	2.52676e-05	2	5.55e-05	2	-
Eagle	3p21.31	44.7-51.4	rs13100173	3	50307701	0.000117664	1	0.0045361	1	0.250578	1	0.000135913	2	C3orf45,CACNA2D2,CYB561D2,GNAI2,GNAT1,HYAL1,HYAL2,HYAL3,IFRD2,NAT6,NPRL2,RASSF1,SEMA3B,SLC38A3,TMEM115,TUSC2,ZMYND10
Eagle	3p21.31	44.7-51.4	rs1283	3	50312426	0.000170811	1	0.00598444	1	0.250578	1	0.000105659	2	C3orf45,CACNA2D2,CYB561D2,GNAI2,HYAL1,HYAL2,HYAL3,IFRD2,NAT6,NPRL2,RASSF1,SEMA3B,SLC38A3,TMEM115,TUSC2,ZMYND10
Eagle	3q22.3	137.4-140.4	rs9883916	3	137691478	0.00342865	1	0.352322	1	0.00549884	1	2.27e-05	2	STAG1
Eagle	3q24	144.4-150.4	rs9863274	3	146326611	0.392258	1	0.160958	1	5.23903e-05	2	7.83e-05	2	-
Eagle	4p16.1	5.2-10.9	rs11731274	4	6942356	7.86304e-05	2	0.00100362	1	0.869762	1	3.11e-05	2	KIAA0232,TBC1D14
Eagle	4q26	114.1-120.6	rs29302	4	114444041	0.000308748	1	0.00962207	1	0.0429478	1	0.000147624	2	ANK2
Eagle	5p14.3	18.5-23.3	rs7446190	5	20710284	0.000535789	1	0.00541613	1	0.0669587	1	0.000140495	2	-
Eagle	5q21.3	104.5-109.6	rs10515351	5	104554013	0.311172	1	0.0897836	1	2.78742e-05	2	3.73e-05	2	-
Eagle	5q32	143.1-147.2	rs6864640	5	143520911	7.62286e-05	2	0.000112289	1	1	1	2.65e-05	2	KCTD16,YIPF5
Eagle	5q35.1	167.4-172.2	rs315782	5	169663776	0.000105659	2	0.000527628	1	0.964306	1	7.06e-05	2	C5orf58,KCNIP1,KCNMB1,LCP2
Eagle	5q35.2	172.2-176.5	rs2241584	5	175888783	6.33699e-05	2	0.00420162	1	0.304003	1	0.000135913	2	CDHR2,FAF2,GPRIN1,RNF44,SNCB
Eagle	5q35.2	172.2-176.5	rs890835	5	175888877	6.33699e-05	2	0.00420162	1	0.304003	1	0.000135913	2	CDHR2,FAF2,GPRIN1,RNF44,SNCB
Eagle	5q35.2	172.2-176.5	rs2963295	5	175901659	3.10293e-06	2	0.00501396	1	0.229557	1	0.000135913	2	CDHR2,EIF4E1B,FAF2,GPRIN1,RNF44,SNCB
Eagle	7q21.11	77.4-86.2	rs11769322	7	82674992	0.000141829	1	0.0262733	1	0.0382413	1	9.37e-07	2	PCLO
Eagle	8q23.2	110.6-112.2	rs13257183	8	111185324	0.0106409	1	0.740953	1	0.00132932	1	4.4e-05	2	-
Eagle	8q23.3	112.2-117.7	rs7006828	8	113181574	0.00115596	1	0.0584707	1	0.015908	1	2.25e-05	2	-
Eagle	8q23.3	112.2-117.7	rs2052341	8	113256099	8.75655e-05	2	0.0119738	1	0.0524168	1	0.000124316	2	CSMD3
Eagle	8q23.3	112.2-117.7	rs6998409	8	113681735	0.00706831	1	0.381198	1	0.000377639	1	5.03e-06	2	CSMD3
Eagle	8q23.3	112.2-117.7	rs13276587	8	113697658	0.0121743	1	0.472715	1	8.60168e-05	1	5.03e-06	2	CSMD3
Eagle	8q23.3	112.2-117.7	rs7827181	8	113714803	0.146803	1	0.683718	1	2.52676e-05	2	1.47e-05	2	CSMD3
Eagle	8q23.3	112.2-117.7	rs4876289	8	113716627	0.243929	1	0.625475	1	4.33235e-05	2	1.47e-05	2	CSMD3
Eagle	8q23.3	112.2-117.7	rs4876480	8	113741162	0.115111	1	0.533904	1	1.47467e-05	2	7.43e-05	2	CSMD3
Eagle	8q24.3	140-146.274826	rs2242093	8	144694717	1.27463e-05	2	7.11122e-05	1	0.95951	1	1.93e-06	2	C8orf73,EEF1D,GSDMD,NAPRT1,PYCRL,TIGD5,TSTA3,ZC3H3,ZNF623
Eagle	8q24.3	140-146.274826	rs6998917	8	144695271	1.00935e-05	2	4.31886e-05	1	0.858863	1	0.000106698	2	C8orf73,EEF1D,GSDMD,NAPRT1,PYCRL,TIGD5,TSTA3,ZC3H3,ZNF623
Eagle	8q24.3	140-146.274826	rs12679598	8	144703129	8.75913e-06	2	2.92327e-06	1	0.0819025	1	0.000101616	2	C8orf73,EEF1D,GSDMD,NAPRT1,PYCRL,TIGD5,TSTA3,ZC3H3,ZNF623
Eagle	8q24.3	140-146.274826	rs2085018	8	144704699	3.19491e-06	2	4.19457e-05	1	0.436272	1	2.65e-05	2	C8orf73,EEF1D,GSDMD,NAPRT1,PYCRL,TIGD5,TSTA3,ZC3H3,ZNF623
Eagle	8q24.3	140-146.274826	rs4874150	8	144707415	3.09758e-06	2	5.48937e-05	1	0.525615	1	2.65e-05	2	C8orf73,EEF1D,GSDMD,NAPRT1,PYCRL,TIGD5,TSTA3,ZC3H3,ZNF623
Eagle	8q24.3	140-146.274826	rs10099003	8	144716603	6.04677e-05	2	0.000239999	1	0.54996	1	2.65e-05	2	ZC3H3,GSDMD,C8orf73,NAPRT1,EEF1D,TIGD5,PYCRL,TSTA3,ZNF623
Eagle	8q24.3	140-146.274826	rs11775744	8	144720335	6.77987e-05	2	0.000245347	1	0.563175	1	2.5e-05	2	C8orf73,EEF1D,GSDMD,NAPRT1,PYCRL,TIGD5,TSTA3,ZC3H3,ZNF623
Eagle	8q24.3	140-146.274826	rs4606077	8	144727897	1.54742e-05	2	0.000152375	1	0.945935	1	2.65e-05	2	C8orf73,EEF1D,GSDMD,NAPRT1,PYCRL,TIGD5,TSTA3,ZC3H3,ZNF623
Eagle	8q24.3	140-146.274826	rs2290416	8	144728743	2.60575e-05	2	0.000225855	1	0.945935	1	1.49e-05	2	C8orf73,EEF1D,GSDMD,NAPRT1,PYCRL,TIGD5,TSTA3,ZC3H3,ZNF623
Eagle	8q24.3	140-146.274826	rs11136336	8	145079175	1.80043e-05	2	0.00037596	1	0.590048	1	4.81e-06	2	PUF60,NRBP2,EPPK1,PLEC,PARP10,GRINA,SPATC1,OPLAH
Eagle	8q24.3	140-146.274826	rs6993938	8	145083192	3.34883e-06	2	0.00037596	1	0.258418	1	1.52e-05	2	EPPK1,GRINA,NRBP2,OPLAH,PARP10,PLEC,PUF60,SPATC1
Eagle	8q24.3	140-146.274826	rs11786896	8	145090342	2.5615e-05	2	0.000424731	1	0.569674	1	1.77e-06	2	EPPK1,GRINA,NRBP2,OPLAH,PARP10,PLEC,SPATC1
Eagle	8q24.3	140-146.274826	rs7010330	8	145108603	4.28239e-05	2	0.00230381	1	0.243872	1	1.06e-06	2	EPPK1,EXOSC4,GRINA,OPLAH,PARP10,PLEC,SPATC1
Eagle	8q24.3	140-146.274826	rs11785060	8	145118650	4.31886e-05	2	0.0031316	1	0.196135	1	1.49e-06	2	EPPK1,EXOSC4,GPAA1,GRINA,OPLAH,PARP10,PLEC,SPATC1
Eagle	9q32	113.9-116.7	rs10739367	9	114406899	2.5755e-05	2	0.00722977	1	0.052533	1	2.14e-05	2	KIAA1958,C9orf80
Eagle	9q32	113.9-116.7	rs10981455	9	114406976	2.5755e-05	2	0.00722977	1	0.052533	1	3.03e-05	2	KIAA1958,C9orf80
Eagle	9q32	113.9-116.7	rs2676629	9	114411218	0.000161141	1	0.0162537	1	0.147626	1	6.55e-06	2	C9orf80,KIAA1958
Eagle	9q32	113.9-116.7	rs1517079	9	114413516	2.29982e-05	2	0.00273829	1	0.292761	1	0.000117664	2	C9orf80,KIAA1958
Eagle	9q32	113.9-116.7	rs9886783	9	114414974	1.8493e-05	2	0.00178567	1	0.368701	1	4.8e-05	2	C9orf80,KIAA1958
Eagle	9q34.11	129.3-132.5	rs2280843	9	130624890	7.53105e-05	2	0.00148671	1	0.937996	1	1.7e-05	2	C9orf114,CCBL1,ENDOG,LRRC8A,PHYHD1,TBC1D13,ZDHHC12,ZER1
Eagle	9q34.11	129.3-132.5	rs2293968	9	130627061	5.2147e-05	2	0.00163166	1	0.816485	1	3.86e-05	2	C9orf114,CCBL1,ENDOG,LRRC8A,PHYHD1,TBC1D13,ZER1
Eagle	9q34.13	132.8-134.9	rs10793992	9	133139159	8.73365e-05	2	0.0020213	1	0.615728	1	6.29e-05	2	NUP214,FAM78A,PPAPDC3
Eagle	9q34.3	136.6-140.273252	rs11145791	9	138620438	4.70897e-05	2	0.000380513	1	0.532954	1	2.88e-08	2	NOTCH1,EGFL7,AGPAT2
Eagle	9q34.3	136.6-140.273252	rs10870094	9	138620707	2.94285e-05	2	0.000261243	1	0.532954	1	3.48e-08	2	NOTCH1,EGFL7,AGPAT2
Eagle	9q34.3	136.6-140.273252	rs7035254	9	138620983	2.94285e-05	2	0.000261243	1	0.532954	1	2.49e-06	2	AGPAT2,EGFL7,NOTCH1
Eagle	9q34.3	136.6-140.273252	rs4880107	9	138637261	3.2987e-05	2	0.000500219	1	0.831591	1	3.34e-07	2	AGPAT2,EGFL7,FAM69B,NOTCH1
Eagle	9q34.3	136.6-140.273252	rs12376605	9	138638539	1.04507e-05	2	0.000314858	1	0.915479	1	5.43e-07	2	AGPAT2,EGFL7,FAM69B,NOTCH1
Eagle	9q34.3	136.6-140.273252	rs7863705	9	138638786	7.59627e-06	2	0.000250016	1	0.915479	1	3.12e-08	2	AGPAT2,EGFL7,FAM69B,NOTCH1
Eagle	9q34.3	136.6-140.273252	rs914737	9	138641922	2.18322e-05	2	0.00163862	1	0.737436	1	2.27e-06	2	AGPAT2,EGFL7,FAM69B,NOTCH1
Eagle	10q22.3	77.4-82	rs7077812	10	80766077	0.000260235	1	0.0102189	1	0.180558	1	2.22e-05	2	PPIF,ZCCHC24,ZMIZ1
Eagle	10q22.3	77.4-82	rs1317617	10	80766595	0.000260235	1	0.0131806	1	0.112607	1	9.89e-05	2	PPIF,ZCCHC24,ZMIZ1
Eagle	10q22.3	77.4-82	rs6480931	10	80778488	8.73365e-05	2	0.00743891	1	0.0312922	1	3.28e-05	2	ZMIZ1,PPIF,ZCCHC24
Eagle	11p15.5	0-2.8	rs7395319	11	321326	0.00231539	1	0.276914	1	0.00874346	1	9.83e-05	2	ANO9,ATHL1,B4GALNT4,IFITM1,IFITM2,IFITM3,IFITM5,NLRP6,PKP3,PSMD13,SIGIRR,SIRT3
Eagle	11q13.1	63.1-67.1	rs1152619	11	65012165	0.000101616	2	0.00100801	1	0.344395	1	9.29e-06	2	FRMD8,SCYL1,LTBP3,SSSCA1,FAM89B,EHBP1L1
Eagle	11q13.1	63.1-67.1	rs1152620	11	65013905	4.80068e-05	2	0.000529507	1	0.344395	1	1.9e-06	2	FRMD8,SCYL1,LTBP3,SSSCA1,FAM89B,EHBP1L1
Eagle	11q13.1	63.1-67.1	rs600231	11	65017222	2.23792e-05	2	0.000273707	1	0.344395	1	6.7e-06	2	EHBP1L1,FAM89B,FRMD8,KCNK7,LTBP3,SCYL1,SSSCA1
Eagle	11q13.1	63.1-67.1	rs619586	11	65022745	4.80068e-05	2	0.000529507	1	0.344395	1	9.45e-06	2	EHBP1L1,FAM89B,FRMD8,KCNK7,LTBP3,MAP3K11,SCYL1,SSSCA1
Eagle	11q13.1	63.1-67.1	rs10896012	11	65035037	1.96717e-05	2	0.000452155	1	0.23093	1	1.33e-05	2	FRMD8,SCYL1,LTBP3,SSSCA1,FAM89B,EHBP1L1,KCNK7,MAP3K11
Eagle	11q13.1	63.1-67.1	rs1787663	11	65051406	0.000234298	1	0.00455696	1	0.23093	1	6.7e-06	2	EHBP1L1,FAM89B,KCNK7,LTBP3,MAP3K11,PCNXL3,SCYL1,SSSCA1
Eagle	11q14.2	85.3-87.9	rs541345	11	86609572	0.0249697	1	0.877202	1	0.00010781	1	6.34e-05	2	TMEM135
Eagle	12p13.2	10-12.6	rs1010981	12	10105585	0.000136088	1	0.00240787	1	0.198007	1	8.32e-05	2	CLEC12A,CLEC1B,CLEC12B,CLEC9A,CLEC1A,CLEC7A,OLR1
Eagle	12q21.2	74.1-78.7	rs1381885	12	77825558	0.00858227	1	0.624958	1	0.000190434	1	7.48e-05	2	SYT1
Eagle	13q21.1	52.2-57.6	rs4600349	13	56772821	0.25007	1	0.286228	1	1.13215e-05	2	7.43e-05	2	-
Eagle	13q21.1	52.2-57.6	rs7981921	13	56775905	0.15719	1	0.370703	1	1.13215e-05	2	5.03e-06	2	-
Eagle	13q21.1	52.2-57.6	rs9316920	13	56790893	0.360223	1	0.141023	1	1.58932e-05	2	7.43e-05	2	-
Eagle	13q21.1	52.2-57.6	rs2154163	13	56793199	0.311576	1	0.16786	1	1.58932e-05	2	7.43e-05	2	-
Eagle	13q21.1	52.2-57.6	rs10747145	13	56803216	0.620816	1	0.0840941	1	2.45228e-05	2	9.43e-05	2	-
Eagle	13q21.32	64.1-67.2	rs3843944	13	65438576	0.013254	1	0.778931	1	9.13648e-05	1	0.00013252	2	-
Eagle	13q31.1	77.8-86.5	rs9575292	13	82907603	0.539495	1	0.0681324	1	7.65852e-06	2	9.14e-05	2	-
Eagle	16p13.3	0-6.3	rs1044662	16	655061	0.00106179	1	0.0653226	1	0.0235075	1	5.05e-05	2	C16orf11,NHLRC4,PIGQ,RAB40C,WFIKKN1,C16orf13,FAM195A,WDR90,RHOT2,RHBDL1,STUB1,JMJD8,WDR24,FBXL16,METRN,FAM173A,CCDC78,HAGHL,NARFL,MSLN
Eagle	16p13.3	0-6.3	rs740580	16	1951065	2.85439e-05	2	0.0012475	1	0.81771	1	6e-06	2	C16orf73,GFER,HS3ST6,NDUFB10,NOXO1,NPW,NTHL1,RNF151,RPL3L,RPS2,SEPX1,SLC9A3R2,SYNGR3,TBL3,TSC2,ZNF598
Eagle	16p13.3	0-6.3	rs758335	16	1951127	2.85439e-05	2	0.0012475	1	0.81771	1	1.59e-05	2	C16orf73,GFER,HS3ST6,NDUFB10,NOXO1,NPW,NTHL1,RNF151,RPL3L,RPS2,SEPX1,SLC9A3R2,SYNGR3,TBL3,TSC2,ZNF598
Eagle	16p13.3	0-6.3	rs1133099	16	1955122	5.24511e-10	2	2.3052e-06	1	0.33976	1	1.66e-06	2	C16orf73,HS3ST6,SEPX1,RPL3L,NDUFB10,RPS2,RNF151,TBL3,NOXO1,GFER,SYNGR3,ZNF598,NPW,SLC9A3R2,NTHL1,TSC2
Eagle	16p13.3	0-6.3	rs2302178	16	1961894	6.05784e-09	2	8.41465e-05	1	0.140766	1	9.15e-07	2	C16orf73,GFER,HS3ST6,NDUFB10,NOXO1,NPW,NTHL1,RNF151,RPL3L,RPS2,SEPX1,SLC9A3R2,SYNGR3,TBL3,TSC2,ZNF598
Eagle	16p13.3	0-6.3	rs8460	16	1968403	1.1257e-05	2	0.0130857	1	0.218514	1	5.7e-08	2	GFER,HS3ST6,NDUFB10,NOXO1,NPW,NTHL1,RNF151,RPL3L,RPS2,SEPX1,SLC9A3R2,SYNGR3,TBL3,TSC2,ZNF598
Eagle	16p13.3	0-6.3	rs8045887	16	1994156	9.28226e-05	2	0.00328367	1	0.569674	1	1.1e-07	2	GFER,HS3ST6,NDUFB10,NOXO1,NPW,NTHL1,PKD1,RNF151,RPL3L,RPS2,SEPX1,SLC9A3R2,SYNGR3,TBL3,TSC2,ZNF598
Eagle	17p13.3	0-3.6	rs2280456	17	1425915	0.0016802	1	0.252774	1	0.0183749	1	0.00012913	2	INPP5K,MYO1C,PITPNA,PRPF8,RILP,SCARF1,SLC43A2
Eagle	17p13.3	0-3.6	rs7214236	17	1430336	0.000667874	1	0.18511	1	0.0118752	1	0.00010435	2	INPP5K,MYO1C,PITPNA,PRPF8,RILP,SCARF1,SLC43A2
Eagle	17q21.1	35.4-35.6	rs12941497	17	35509120	1.32366e-05	2	0.00042199	1	0.649368	1	1.32e-05	2	CASC3,CSF3,MED24,MSL1,NR1D1,RAPGEFL1,THRA
Eagle	17q21.1	35.4-35.6	rs939347	17	35510219	2.55832e-05	2	0.000657104	1	0.649368	1	1.22e-05	2	CASC3,CSF3,MED24,MSL1,NR1D1,RAPGEFL1,THRA
Eagle	17q21.1	35.4-35.6	rs2071570	17	35510616	4.80068e-05	2	0.00100526	1	0.649368	1	1.32e-05	2	CASC3,CSF3,MED24,MSL1,NR1D1,RAPGEFL1,THRA
Eagle	17q25.3	72.9-78.774742	rs3813026	17	73635123	2.47539e-05	2	0.000405889	1	0.628539	1	6.29e-05	2	AFMID,BIRC5,C17orf99,SYNGR2,TK1,TMC6,TMC8,TNRC6C
Eagle	17q25.3	72.9-78.774742	rs17773842	17	73646997	0.000126361	1	0.0129039	1	0.101981	1	8.99e-05	2	AFMID,BIRC5,C17orf99,SYNGR2,TK1,TMC6,TMC8,TMEM235,TNRC6C
Eagle	17q25.3	72.9-78.774742	rs17773854	17	73647007	0.000126361	1	0.0129039	1	0.101981	1	1.59e-05	2	AFMID,BIRC5,C17orf99,SYNGR2,TK1,TMC6,TMC8,TMEM235,TNRC6C
Eagle	17q25.3	72.9-78.774742	rs2871647	17	73649072	0.000197963	1	0.0122464	1	0.0964967	1	3.31e-05	2	AFMID,BIRC5,C17orf99,SYNGR2,TK1,TMC6,TMC8,TMEM235,TNRC6C
Eagle	17q25.3	72.9-78.774742	rs4789015	17	73650172	0.000395314	1	0.0296946	1	0.0964967	1	8.99e-05	2	AFMID,BIRC5,C17orf99,SYNGR2,TK1,TMC6,TMC8,TMEM235,TNRC6C
Eagle	17q25.3	72.9-78.774742	rs7217374	17	73654604	0.000448069	1	0.0354864	1	0.0964967	1	1.01e-05	2	AFMID,BIRC5,C17orf99,SYNGR2,TK1,TMC6,TMC8,TMEM235,TNRC6C
Eagle	17q25.3	72.9-78.774742	rs11656744	17	73655029	0.000221702	1	0.024908	1	0.0964967	1	6.29e-05	2	TNRC6C,TMC6,TMC8,C17orf99,SYNGR2,TK1,AFMID,BIRC5,TMEM235
Eagle	17q25.3	72.9-78.774742	rs4789541	17	73655682	0.00050467	1	0.0424269	1	0.0964967	1	0.000106826	2	AFMID,BIRC5,C17orf99,SYNGR2,TK1,TMC6,TMC8,TMEM235,TNRC6C
Eagle	17q25.3	72.9-78.774742	rs9896932	17	77848326	8.42683e-05	2	0.000925553	1	0.264517	1	1.23e-06	2	C17orf101,CCDC57,CD7,CSNK1D,SECTM1,SLC16A3,TEX19,UTS2R
Eagle	17q25.3	72.9-78.774742	rs7406439	17	77849147	8.42683e-05	2	0.000925553	1	0.264517	1	2.7e-06	2	C17orf101,CCDC57,CD7,CSNK1D,SECTM1,SLC16A3,TEX19,UTS2R
Eagle	17q25.3	72.9-78.774742	rs7209788	17	78009203	7.87933e-05	2	0.0020213	1	0.436235	1	1.41e-06	2	C17orf101,C17orf62,FOXK2,HEXDC,NARF,TEX19,UTS2R
Eagle	18p11.32	0-2.9	rs8093338	18	2580764	4.30472e-05	2	0.00192186	1	0.380094	1	0.000113302	2	METTL4,NDC80,SMCHD1
Eagle	18p11.32	0-2.9	rs7244453	18	2584549	7.87789e-06	2	0.00151171	1	0.143071	1	1.09e-05	2	METTL4,NDC80,SMCHD1
Eagle	18p11.32	0-2.9	rs16943581	18	2629683	4.20262e-05	2	3.30779e-05	1	0.687395	1	3.1e-06	2	METTL4,NDC80,SMCHD1
Eagle	18q22.1	59.8-64.9	rs11875083	18	64897188	0.0949953	1	0.351295	1	3.89259e-05	2	9.04e-05	2	CCDC102B
Eagle	18q22.1	59.8-64.9	rs11876036	18	64898548	0.100751	1	0.241616	1	6.47799e-06	2	2.18e-06	2	CCDC102B
Eagle	18q22.1	59.8-64.9	rs17080273	18	64899349	0.10003	1	0.257932	1	9.28999e-06	2	2.18e-06	2	CCDC102B
Eagle	18q22.1	59.8-64.9	rs17080275	18	64899920	0.0683738	1	0.311505	1	6.47799e-06	2	2.18e-06	2	CCDC102B
Eagle	18q22.2	64.9-66.9	rs9949535	18	64901130	0.112995	1	0.225177	1	8.58798e-06	2	2.18e-06	2	CCDC102B
Eagle	18q22.2	64.9-66.9	rs7241100	18	64902105	0.225244	1	0.0930187	1	4.23963e-06	2	2.18e-06	2	CCDC102B
Eagle	18q22.2	64.9-66.9	rs17080293	18	64902589	0.225244	1	0.0930187	1	4.23963e-06	2	6.48e-06	2	CCDC102B
Eagle	18q22.2	64.9-66.9	rs1991678	18	64903148	0.174087	1	0.129804	1	5.19646e-06	2	9.55e-06	2	CCDC102B
Eagle	18q22.2	64.9-66.9	rs1991676	18	64903434	0.210101	1	0.0817776	1	1.44543e-06	2	6.48e-06	2	CCDC102B
Eagle	18q22.2	64.9-66.9	rs1019869	18	64904521	0.271076	1	0.0817776	1	3.63363e-06	2	1.42e-05	2	CCDC102B
Eagle	18q22.2	64.9-66.9	rs1019868	18	64904585	0.271076	1	0.0817776	1	3.63363e-06	2	7.57e-06	2	CCDC102B
Eagle	18q22.2	64.9-66.9	rs2018552	18	64904656	0.271076	1	0.0817776	1	3.63363e-06	2	1e-05	2	CCDC102B
Eagle	18q22.2	64.9-66.9	rs2018577	18	64905087	0.207552	1	0.0884441	1	1.43079e-06	2	1e-05	2	CCDC102B
Eagle	18q22.2	64.9-66.9	rs13381870	18	64905367	0.166958	1	0.113578	1	1.75647e-06	2	2.11e-06	2	CCDC102B
Eagle	18q22.2	64.9-66.9	rs9957606	18	64906488	0.252718	1	0.0855606	1	2.64549e-06	2	2.11e-06	2	CCDC102B
Eagle	19p13.3	0-6.9	rs739884	19	969318	0.000132788	1	0.0032539	1	0.380094	1	1.06e-06	2	ABCA7,ARID3A,C19orf6,CNN2,GPX4,GRIN3B,HMHA1,KISS1R,POLR2E,SBNO2,WDR18
Eagle	19p13.3	0-6.9	rs7247087	19	982212	9.29694e-05	2	0.000686214	1	0.895872	1	1.89e-07	2	ABCA7,ARID3A,C19orf6,CNN2,GPX4,GRIN3B,HMHA1,POLR2E,SBNO2,WDR18
Eagle	19p13.3	0-6.9	rs2074445	19	1046061	3.59869e-05	2	0.00230381	1	0.711652	1	7.9e-09	2	ABCA7,C19orf6,CNN2,GPX4,GRIN3B,HMHA1,POLR2E,SBNO2
Eagle	19p13.3	0-6.9	rs10416031	19	1046151	2.47539e-05	2	0.00178367	1	0.711652	1	1.61e-09	2	GRIN3B,C19orf6,CNN2,ABCA7,HMHA1,POLR2E,GPX4,SBNO2
Eagle	19p13.3	0-6.9	rs2074447	19	1046581	9.04084e-06	2	0.000668569	1	0.819754	1	7.02e-06	2	ABCA7,C19orf6,CNN2,GPX4,GRIN3B,HMHA1,POLR2E,SBNO2
Eagle	19p13.3	0-6.9	rs11084882	19	1046716	9.04084e-06	2	0.000668569	1	0.819754	1	1.52e-05	2	GRIN3B,C19orf6,CNN2,ABCA7,HMHA1,POLR2E,GPX4,SBNO2
Eagle	19p13.3	0-6.9	rs2074451	19	1058035	5.2147e-05	2	0.00194367	1	0.693755	1	7.54e-06	2	ABCA7,C19orf6,CNN2,GPX4,GRIN3B,HMHA1,POLR2E,SBNO2,STK11
Eagle	19p13.3	0-6.9	rs2302109	19	1061829	4.74392e-05	2	0.00296456	1	0.484949	1	1.96e-08	2	ABCA7,C19orf6,CNN2,GPX4,HMHA1,POLR2E,SBNO2,STK11
Eagle	19p13.3	0-6.9	rs3746162	19	1065119	0.000165477	1	0.0182148	1	0.20479	1	1.49e-06	2	ABCA7,C19orf6,CNN2,GPX4,HMHA1,POLR2E,SBNO2,STK11
Eagle	19p13.3	0-6.9	rs10413074	19	1081986	2.07147e-05	2	0.00149944	1	0.368701	1	1.03e-06	2	CNN2,ABCA7,HMHA1,POLR2E,GPX4,SBNO2,STK11,C19orf26
Eagle	19p13.3	0-6.9	rs11667680	19	1097100	8.22167e-05	2	0.00212156	1	0.693755	1	1.2e-09	2	ABCA7,HMHA1,POLR2E,GPX4,SBNO2,STK11,C19orf26,ATP5D
Eagle	19p13.3	0-6.9	rs892225	19	1103656	4.80068e-05	2	0.00163166	1	0.933674	1	6.87e-08	2	ABCA7,ATP5D,C19orf26,GPX4,HMHA1,MIDN,POLR2E,SBNO2,STK11
Eagle	19p13.3	0-6.9	rs4807630	19	1121445	3.77755e-05	2	0.00257028	1	0.813534	1	6.53e-08	2	ATP5D,C19orf26,CIRBP,GPX4,HMHA1,MIDN,POLR2E,SBNO2,STK11
Eagle	19p13.3	0-6.9	rs873289	19	1126396	4.10245e-05	2	0.0034223	1	0.8151	1	3.41e-09	2	ATP5D,C19orf26,CIRBP,GPX4,HMHA1,MIDN,POLR2E,SBNO2,STK11
Eagle	19p13.3	0-6.9	rs2302585	19	1994271	6.78117e-06	2	9.54017e-06	1	0.280738	1	7.43e-09	2	AP3D1,BTBD2,CSNK1G2,IZUMO4,MKNK2,MOBKL2A
Eagle	19p13.3	0-6.9	rs1599860	19	1995175	5.73877e-06	2	1.07608e-05	1	0.344691	1	1.95e-09	2	AP3D1,BTBD2,CSNK1G2,IZUMO4,MKNK2,MOBKL2A
Eagle	19p13.3	0-6.9	rs880183	19	2000314	4.94082e-05	2	0.000142421	1	0.683358	1	0.000107006	2	AP3D1,BTBD2,CSNK1G2,IZUMO4,MKNK2,MOBKL2A
Eagle	19p13.3	0-6.9	rs3746101	19	2001823	1.04507e-05	2	4.8488e-05	1	0.800972	1	1.32e-05	2	AP3D1,BTBD2,CSNK1G2,IZUMO4,MKNK2,MOBKL2A
Eagle	19p13.3	0-6.9	rs9967630	19	2050820	1.09243e-05	2	0.000147624	1	0.940509	1	2.61e-05	2	AP3D1,BTBD2,DOT1L,IZUMO4,MKNK2,MOBKL2A
Eagle	19p13.3	0-6.9	rs12609225	19	2051346	1.84132e-06	2	2.24577e-05	1	0.70296	1	1.9e-06	2	AP3D1,BTBD2,DOT1L,IZUMO4,MKNK2,MOBKL2A
Eagle	19p13.3	0-6.9	rs11671391	19	2054962	3.85656e-05	2	0.00012823	1	0.418815	1	1.48e-06	2	BTBD2,MKNK2,MOBKL2A,IZUMO4,AP3D1,DOT1L
Eagle	19p13.3	0-6.9	rs2072304	19	2074516	1.17769e-05	2	1.55025e-05	1	0.318638	1	1.45e-05	2	AP3D1,DOT1L,IZUMO4,MKNK2,MOBKL2A
Eagle	19p13.3	0-6.9	rs1017084	19	2079054	9.49352e-06	2	2.18322e-05	1	0.486877	1	7.65e-05	2	MKNK2,MOBKL2A,IZUMO4,AP3D1,DOT1L
Eagle	19q13.2	43.4-47.8	rs268691	19	45641512	0.00144016	1	0.119688	1	0.0401627	1	0.000106826	2	BLVRB,C19orf47,HIPK4,PLD3,PRX,SERTAD1,SERTAD3,SPTBN4
Eagle	19q13.32	50-53.8	rs10426874	19	52542861	2.91462e-05	2	0.00031614	1	0.953217	1	1.01e-05	2	CCDC9,PRR24,C5AR1,GPR77,DHX34,MEIS3,SLC8A2
Eagle	19q13.32	50-53.8	rs2280694	19	52571336	2.91462e-05	2	0.000524528	1	0.92652	1	0.000106698	2	C5AR1,DHX34,GPR77,KPTN,MEIS3,SLC8A2
Eagle	20q13.33	57.9-62.435964	rs310654	20	61642713	3.02708e-05	2	0.0602832	1	0.00703321	1	3.22e-06	2	C20orf195,EEF1A2,GMEB2,KCNQ2,PPDPF,PRIC285,PTK6,SRMS,STMN3
Eagle	20q13.33	57.9-62.435964	rs310655	20	61642725	3.02708e-05	2	0.0602832	1	0.00703321	1	3.45e-06	2	C20orf195,EEF1A2,GMEB2,KCNQ2,PPDPF,PRIC285,PTK6,SRMS,STMN3
Eagle	20q13.33	57.9-62.435964	rs310631	20	61666697	9.71993e-06	2	0.0192543	1	0.0360819	1	2.08e-06	2	C20orf195,EEF1A2,GMEB2,KCNQ2,PPDPF,PRIC285,PTK6,RTEL1,SRMS,STMN3
Eagle	20q13.33	57.9-62.435964	rs438363	20	61668792	8.47861e-06	2	0.0187057	1	0.0360819	1	7.54e-06	2	C20orf195,EEF1A2,GMEB2,KCNQ2,PPDPF,PRIC285,PTK6,RTEL1,SRMS,STMN3
Eagle	21q21.1	15.3-22.9	rs952125	21	20020072	0.951963	1	0.00989316	1	1.35348e-05	2	0.000116368	2	-
Eagle	21q22.3	41.4-46.944323	rs2838956	21	45769452	7.11122e-05	2	0.000202943	1	0.648678	1	2.51e-06	2	COL18A1,SLC19A1
Eagle	21q22.3	41.4-46.944323	rs2330183	21	45777720	4.60247e-06	2	8.47861e-06	1	0.365902	1	3.95e-07	2	COL18A1,SLC19A1
Eagle	21q22.3	41.4-46.944323	rs1051266	21	45782222	2.32019e-06	2	9.25263e-06	1	0.535846	1	3.64e-06	2	COL18A1,SLC19A1
Eagle	21q22.3	41.4-46.944323	rs4819130	21	45782727	2.32019e-06	2	9.25263e-06	1	0.535846	1	7.88e-06	2	COL18A1,SLC19A1
Eagle	21q22.3	41.4-46.944323	rs3788205	21	45788806	1.92123e-05	2	0.00018168	1	0.605064	1	1.13e-06	2	COL18A1,SLC19A1
Eagle	22q13.1	35.9-39.3	rs17000544	22	37667446	0.000118957	1	0.0173927	1	0.0468205	1	3e-06	2	APOBEC3A,APOBEC3B,APOBEC3C,APOBEC3D,APOBEC3F,CBX6,NPTXR
Eagle	22q13.1	35.9-39.3	rs17298311	22	37668283	4.6701e-05	2	0.00775665	1	0.0468205	1	3.15e-05	2	APOBEC3A,APOBEC3B,APOBEC3C,APOBEC3D,APOBEC3F,CBX6,NPTXR
Eagle	22q13.1	35.9-39.3	rs7293205	22	37668677	0.00010445	2	0.0153314	1	0.0799666	1	3.37e-06	2	APOBEC3A,APOBEC3B,APOBEC3C,APOBEC3D,APOBEC3F,CBX6,NPTXR
Eagle	22q13.1	35.9-39.3	rs17000548	22	37669726	0.000160066	1	0.02046	1	0.0799666	1	1.26e-06	2	APOBEC3A,APOBEC3B,APOBEC3C,APOBEC3D,APOBEC3F,CBX6,NPTXR
Eagle	22q13.1	35.9-39.3	rs4821843	22	37670583	0.000244474	1	0.0390397	1	0.0522769	1	1.49e-05	2	APOBEC3A,APOBEC3B,APOBEC3C,APOBEC3D,APOBEC3F,CBX6
Eagle	22q13.1	35.9-39.3	rs7289653	22	37673029	1.48879e-05	2	0.00305942	1	0.0964967	1	3.15e-05	2	APOBEC3A,APOBEC3B,APOBEC3C,APOBEC3D,APOBEC3F,CBX6
Eagle	22q13.1	35.9-39.3	rs5757395	22	37673238	1.48879e-05	2	0.00305942	1	0.0964967	1	3.15e-05	2	APOBEC3A,APOBEC3B,APOBEC3C,APOBEC3D,APOBEC3F,CBX6
Eagle	22q13.1	35.9-39.3	rs11914037	22	37673419	1.48879e-05	2	0.00305942	1	0.0964967	1	1.06e-05	2	APOBEC3A,APOBEC3B,APOBEC3C,APOBEC3D,APOBEC3F,CBX6
Eagle	22q13.1	35.9-39.3	rs5757399	22	37677724	3.11814e-05	2	0.00224961	1	0.229323	1	3.15e-05	2	APOBEC3A,APOBEC3B,APOBEC3C,APOBEC3D,APOBEC3F,CBX6
Eagle	22q13.1	35.9-39.3	rs17370615	22	37680168	5.21894e-05	2	0.00305942	1	0.362078	1	3e-06	2	APOBEC3A,APOBEC3B,APOBEC3C,APOBEC3D,APOBEC3F,CBX6
Eagle	22q13.1	35.9-39.3	rs17298479	22	37681412	7.87933e-05	2	0.00557657	1	0.250578	1	3.15e-05	2	APOBEC3A,APOBEC3B,APOBEC3C,APOBEC3D,APOBEC3F,CBX6
Eagle	22q13.1	35.9-39.3	rs6001349	22	37704618	0.000335136	1	0.0848001	1	0.0910851	1	1.77e-05	2	APOBEC3A,APOBEC3B,APOBEC3C,APOBEC3D,APOBEC3F,APOBEC3G
