# Supplementary material for: Combined Analysis with Copy Number Variation Identifies Risk Loci in Lung Cancer
Source: Biomed Res Int. 2014 Jul 1;2014:469103. doi: 10.1155/2014/469103 (PMC4100386; doi:10.1155/2014/469103)
Supplement: Supplementary file 1 — The Supplementary Material includes figures and tables that are complementary to our conclusions. [file 469103.f1.zip › 469103.f1/Table S3.xls]

## Sheet: Table S3
ABCA7	CACNA2D2	FAM173A	KCNIP1	NPW	RILP	TBC1D13
AFMID	CASC3	FAM195A	KCNK7	NR1D1	RNF151	TBC1D14
AGPAT2	CBX6	FAM69B	KCNMB1	NRBP2	RNF44	TBL3
ANK2	CCBL1	FAM78A	KCNQ2	NTHL1	RPL3L	TEX19
ANO9	CCDC102B	FAM89B	KCTD16	NUP214	RPS2	THRA
AP3D1	CCDC57	FBXL16	KIAA0232	OLR1	RTEL1	TIGD5
APOBEC3A	CCDC78	FOXK2	KIAA1958	OPLAH	SBNO2	TK1
APOBEC3B	CCDC9	FRMD8	KISS1R	PARP10	SCARF1	TMC6
APOBEC3C	CD7	GFER	KPTN	PCLO	SCYL1	TMC8
APOBEC3D	CDHR2	GMEB2	LCP2	PCNXL3	SECTM1	TMEM115
APOBEC3F	CIRBP	GNAI2	LRRC8A	PHYHD1	SEMA3B	TMEM135
APOBEC3G	CLEC12A	GNAT1	LTBP3	PIGQ	SEPX1	TMEM235
ARID3A	CLEC12B	GPAA1	MAP3K11	PITPNA	SERTAD1	TNFRSF1B
ATHL1	CLEC1A	GPR77	MED24	PKD1	SERTAD3	TNFRSF8
ATP5D	CLEC1B	GPRIN1	MEIS3	PKP3	SIGIRR	TNRC6C
B4GALNT4	CLEC7A	GPX4	METRN	PLD3	SIRT3	TSC2
BIRC5	CLEC9A	GRIN3B	METTL4	PLEC	SLC16A3	TSTA3
BLVRB	CNN2	GRINA	MIDN	POLR2E	SLC19A1	TUSC2
BTBD2	COL18A1	GSDMD	MKNK2	PPAPDC3	SLC38A3	UTS2R
C16orf11	CSF3	HAGHL	MOBKL2A	PPDPF	SLC43A2	VPS13D
C16orf13	CSMD3	HEXDC	MSL1	PPIF	SLC8A2	WDR18
C16orf73	CSNK1D	HIPK4	MSLN	PRIC285	SLC9A3R2	WDR24
C17orf101	CSNK1G2	HMHA1	MYO1C	PRPF8	SMCHD1	WDR90
C17orf62	CYB561D2	HS3ST6	NAPRT1	PRR24	SNCB	WFIKKN1
C17orf99	DHX34	HYAL1	NARF	PRX	SPATC1	YIPF5
C19orf26	DOT1L	HYAL2	NARFL	PSMD13	SPTBN4	ZC3H3
C19orf47	EEF1A2	HYAL3	NAT6	PTK6	SRMS	ZCCHC24
C19orf6	EEF1D	IFITM1	NDC80	PUF60	SSSCA1	ZDHHC12
C20orf195	EGFL7	IFITM2	NDUFB10	PYCRL	STAG1	ZER1
C3orf45	EHBP1L1	IFITM3	NHLRC4	RAB40C	STK11	ZMIZ1
C5AR1	EIF4E1B	IFITM5	NLRP6	RAPGEFL1	STMN3	ZMYND10
C5orf58	ENDOG	IFRD2	NOTCH1	RASSF1	STUB1	ZNF598
C8orf73	EPPK1	INPP5K	NOXO1	RGS1	SYNGR2	ZNF623
C9orf114	EXOSC4	IZUMO4	NPRL2	RHBDL1	SYNGR3
C9orf80	FAF2	JMJD8	NPTXR	RHOT2	SYT1
