# Supplementary material for: Combined Analysis with Copy Number Variation Identifies Risk Loci in Lung Cancer
Source: Biomed Res Int. 2014 Jul 1;2014:469103. doi: 10.1155/2014/469103 (PMC4100386; doi:10.1155/2014/469103)
Supplement: Supplementary file 1 — The Supplementary Material includes figures and tables that are complementary to our conclusions. [file 469103.f1.zip › 469103.f1/Table S4.xls]

## Sheet: Table S4
Annotation Cluster 1	Enrichment Score: 4.657331227701984
Category	Term	Count	%	PValue	Genes	List Total	Pop Hits	Pop Total	Fold Enrichment	Bonferroni	Benjamini	FDR
INTERPRO	IPR007904:APOBEC-like, C-terminal	6	2.51046	5.98427e-08	APOBEC3B, APOBEC3A, APOBEC3G, APOBEC3F, APOBEC3C, APOBEC3D	203	10	16659	49.2384	2.48344e-05	2.48344e-05	8.39159e-05
INTERPRO	IPR013158:APOBEC-like, N-terminal	6	2.51046	1.08631e-07	APOBEC3B, APOBEC3A, APOBEC3G, APOBEC3F, APOBEC3C, APOBEC3D	203	11	16659	44.7622	4.5081e-05	2.25408e-05	0.000152331
INTERPRO	IPR016192:APOBEC/CMP deaminase, zinc-binding	6	2.51046	9.77519e-07	APOBEC3B, APOBEC3A, APOBEC3G, APOBEC3F, APOBEC3C, APOBEC3D	203	16	16659	30.774	0.000405588	0.000135214	0.00137074
GOTERM_MF_FAT	GO:0016814~hydrolase activity, acting on carbon-nitrogen (but not peptide) bonds, in cyclic amidines	6	2.51046	3.71635e-05	APOBEC3B, APOBEC3A, APOBEC3G, APOBEC3F, APOBEC3C, APOBEC3D	163	31	12983	15.4162	0.0147557	0.0147557	0.0518234
UP_SEQ_FEATURE	active site:Proton donor	10	4.1841	0.000706015	APOBEC3B, HYAL1, APOBEC3A, HYAL2, HYAL3, APOBEC3G, HEXDC, APOBEC3F, APOBEC3C, APOBEC3D	237	194	19113	4.15699	0.487332	0.199652	1.10187
SP_PIR_KEYWORDS	host-virus interaction	4	1.67364	0.682324	POLR2E, APOBEC3G, APOBEC3F, APOBEC3C	237	285	19235	1.13909	1	0.990325	100
Annotation Cluster 2	Enrichment Score: 2.5503666512853553
Category	Term	Count	%	PValue	Genes	List Total	Pop Hits	Pop Total	Fold Enrichment	Bonferroni	Benjamini	FDR
INTERPRO	IPR016186:C-type lectin-like	8	3.34728	0.00015583	CLEC1A, COL18A1, CLEC12A, OLR1, CLEC12B, CLEC9A, PKD1, CLEC7A, CLEC1B	203	95	16659	6.91066	0.0626274	0.0160386	0.218295
SMART	SM00034:CLECT	7	2.92887	0.00033841	CLEC1A, CLEC12A, OLR1, CLEC12B, CLEC9A, PKD1, CLEC7A, CLEC1B	105	82	9079	7.3813	0.0345883	0.0345883	0.377734
UP_SEQ_FEATURE	domain:C-type lectin	7	2.92887	0.000435885	CLEC1A, CLEC12A, OLR1, CLEC12B, CLEC9A, PKD1, CLEC7A, CLEC1B	237	79	19113	7.14581	0.337965	0.186345	0.681628
INTERPRO	IPR018378:C-type lectin, conserved site	7	2.92887	0.000480643	CLEC1A, CLEC12A, OLR1, CLEC12B, CLEC9A, PKD1, CLEC7A, CLEC1B	203	82	16659	7.00547	0.180872	0.0327057	0.67189
INTERPRO	IPR001304:C-type lectin	7	2.92887	0.000480643	CLEC1A, CLEC12A, OLR1, CLEC12B, CLEC9A, PKD1, CLEC7A, CLEC1B	203	82	16659	7.00547	0.180872	0.0327057	0.67189
SP_PIR_KEYWORDS	Lectin	7	2.92887	0.0138496	CLEC1A, CLEC12A, OLR1, CLEC12B, CLEC9A, PKD1, CLEC7A, CLEC1B	237	159	19235	3.5731	0.977165	0.716296	16.7627
SP_PIR_KEYWORDS	Signal-anchor	12	5.02092	0.015204	PLD3, HS3ST6, OLR1, C17ORF101, SIGIRR, CLEC1A, NPTXR, CLEC12A, CLEC9A, CLEC12B, B4GALNT4, CLEC7A, CLEC1B	237	421	19235	2.31336	0.984266	0.64583	18.2541
GOTERM_MF_FAT	GO:0005529~sugar binding	7	2.92887	0.0354466	CLEC1A, CLEC12A, OLR1, CLEC12B, CLEC9A, PKD1, CLEC7A, CLEC1B	163	195	12983	2.85924	0.999999	0.944268	39.552
GOTERM_MF_FAT	GO:0030246~carbohydrate binding	7	2.92887	0.280944	CLEC1A, CLEC12A, OLR1, CLEC12B, CLEC9A, PKD1, CLEC7A, CLEC1B	163	354	12983	1.57501	1	0.995901	98.9951
Annotation Cluster 3	Enrichment Score: 1.284659788187563
Category	Term	Count	%	PValue	Genes	List Total	Pop Hits	Pop Total	Fold Enrichment	Bonferroni	Benjamini	FDR
UP_SEQ_FEATURE	repeat:TNFR-Cys 4	3	1.25523	0.0108263	TNFRSF1B, TNFRSF8, RTEL1	237	13	19113	18.6105	0.999966	0.820261	15.6983
UP_SEQ_FEATURE	repeat:TNFR-Cys 3	3	1.25523	0.032394	TNFRSF1B, TNFRSF8, RTEL1	237	23	19113	10.519	1	0.988325	40.3459
UP_SEQ_FEATURE	repeat:TNFR-Cys 2	3	1.25523	0.0378008	TNFRSF1B, TNFRSF8, RTEL1	237	25	19113	9.67747	1	0.989503	45.366
UP_SEQ_FEATURE	repeat:TNFR-Cys 1	3	1.25523	0.0378008	TNFRSF1B, TNFRSF8, RTEL1	237	25	19113	9.67747	1	0.989503	45.366
SMART	SM00208:TNFR	3	1.25523	0.0545226	TNFRSF1B, TNFRSF8, RTEL1	105	33	9079	7.86061	0.997064	0.767228	46.5744
INTERPRO	IPR001368:TNFR/CD27/30/40/95 cysteine-rich region	3	1.25523	0.0604376	TNFRSF1B, TNFRSF8, RTEL1	203	33	16659	7.46037	1	0.924766	58.2802
KEGG_PATHWAY	hsa04060:Cytokine-cytokine receptor interaction	4	1.67364	0.615958	CSF3, TNFRSF1B, TNFRSF8, RTEL1	62	262	5085	1.25215	1	1	99.996
Annotation Cluster 4	Enrichment Score: 1.2533364167123955
Category	Term	Count	%	PValue	Genes	List Total	Pop Hits	Pop Total	Fold Enrichment	Bonferroni	Benjamini	FDR
PIR_SUPERFAMILY	PIRSF038193:hyaluronidase	3	1.25523	0.00104842	HYAL1, HYAL2, HYAL3	78	5	7396	56.8923	0.0910419	0.0466071	1.13707
INTERPRO	IPR001968:Glycoside hydrolase, family 56	3	1.25523	0.00142828	HYAL1, HYAL2, HYAL3	203	5	16659	49.2384	0.447423	0.0812465	1.98433
INTERPRO	IPR018155:Hyaluronidase	3	1.25523	0.00142828	HYAL1, HYAL2, HYAL3	203	5	16659	49.2384	0.447423	0.0812465	1.98433
INTERPRO	IPR017430:Glycoside hydrolase, family 56, Hyaluronidase	3	1.25523	0.00142828	HYAL1, HYAL2, HYAL3	203	5	16659	49.2384	0.447423	0.0812465	1.98433
GOTERM_MF_FAT	GO:0004415~hyalurononglucosaminidase activity	3	1.25523	0.00224597	HYAL1, HYAL2, HYAL3	163	6	12983	39.8252	0.593185	0.362179	3.08754
SP_PIR_KEYWORDS	glycosidase	6	2.51046	0.00287387	HYAL1, HYAL2, HYAL3, ATHL1, HEXDC, NTHL1	237	79	19235	6.16408	0.541566	0.541566	3.71543
GOTERM_MF_FAT	GO:0015929~hexosaminidase activity	3	1.25523	0.00940791	HYAL1, HYAL2, HYAL3	163	12	12983	19.9126	0.9772	0.716439	12.3522
KEGG_PATHWAY	hsa00531:Glycosaminoglycan degradation	3	1.25523	0.0256797	HYAL1, HYAL2, HYAL3	62	21	5085	11.7166	0.868557	0.868557	24.0567
SMART	SM00181:EGF	7	2.92887	0.0276813	HYAL1, HYAL2, NOTCH1, HYAL3, EGFL7, LTBP3, SCARF1	105	201	9079	3.01128	0.946036	0.7677	26.9391
INTERPRO	IPR006210:EGF-like	7	2.92887	0.0360093	HYAL1, HYAL2, NOTCH1, HYAL3, EGFL7, LTBP3, SCARF1	203	201	16659	2.85795	1	0.850796	40.206
SP_PIR_KEYWORDS	egf-like domain	7	2.92887	0.0646846	HYAL1, HYAL2, NOTCH1, HYAL3, EGFL7, LTBP3, SCARF1	237	230	19235	2.4701	1	0.924896	58.5109
INTERPRO	IPR013785:Aldolase-type TIM barrel	3	1.25523	0.0774017	HYAL1, HYAL2, HYAL3	203	38	16659	6.47874	1	0.938337	67.6867
INTERPRO	IPR013032:EGF-like region, conserved site	7	2.92887	0.146632	HYAL1, HYAL2, NOTCH1, HYAL3, EGFL7, LTBP3, SCARF1	203	293	16659	1.96057	1	0.993666	89.1772
UP_SEQ_FEATURE	domain:EGF-like 1	4	1.67364	0.185348	NOTCH1, EGFL7, LTBP3, SCARF1	237	120	19113	2.68819	1	0.999999	95.9882
INTERPRO	IPR013091:EGF calcium-binding	3	1.25523	0.21727	NOTCH1, EGFL7, LTBP3	203	72	16659	3.41933	1	0.999298	96.7778
UP_SEQ_FEATURE	domain:EGF-like 3	3	1.25523	0.236833	NOTCH1, LTBP3, SCARF1	237	75	19113	3.22582	1	1	98.5594
UP_SEQ_FEATURE	domain:EGF-like	3	1.25523	0.241401	HYAL1, HYAL2, HYAL3	237	76	19113	3.18338	1	1	98.6889
SMART	SM00179:EGF_CA	3	1.25523	0.301231	NOTCH1, EGFL7, LTBP3	105	96	9079	2.70208	1	0.999422	98.1826
INTERPRO	IPR001881:EGF-like calcium-binding	3	1.25523	0.324865	NOTCH1, EGFL7, LTBP3	203	96	16659	2.5645	1	0.999883	99.5949
INTERPRO	IPR018097:EGF-like calcium-binding, conserved site	3	1.25523	0.324865	NOTCH1, EGFL7, LTBP3	203	96	16659	2.5645	1	0.999883	99.5949
INTERPRO	IPR000152:EGF-type aspartate/asparagine hydroxylation conserved site	3	1.25523	0.329309	NOTCH1, EGFL7, LTBP3	203	97	16659	2.53806	1	0.999837	99.6307
INTERPRO	IPR000742:EGF-like, type 3	4	1.67364	0.423754	NOTCH1, EGFL7, LTBP3, SCARF1	203	194	16659	1.69204	1	0.999952	99.956
GOTERM_CC_FAT	GO:0000323~lytic vacuole	4	1.67364	0.473171	RILP, HYAL1, HYAL2, HYAL3	156	211	12782	1.55329	1	0.999353	99.9786
GOTERM_CC_FAT	GO:0005764~lysosome	4	1.67364	0.473171	RILP, HYAL1, HYAL2, HYAL3	156	211	12782	1.55329	1	0.999353	99.9786
SP_PIR_KEYWORDS	lysosome	3	1.25523	0.54792	RILP, HYAL1, HYAL3	237	149	19235	1.6341	1	0.98274	99.9971
GOTERM_CC_FAT	GO:0005773~vacuole	4	1.67364	0.592923	RILP, HYAL1, HYAL2, HYAL3	156	252	12782	1.30057	1	0.999143	99.9993
Annotation Cluster 5	Enrichment Score: 0.9733558086326047
Category	Term	Count	%	PValue	Genes	List Total	Pop Hits	Pop Total	Fold Enrichment	Bonferroni	Benjamini	FDR
GOTERM_BP_FAT	GO:0010035~response to inorganic substance	8	3.34728	0.012116	ATP5D, SYT1, NPTXR, OLR1, GPX4, EEF1A2, KCNIP1, KCNMB1	164	205	13528	3.21904	1	1	17.9722
GOTERM_BP_FAT	GO:0042542~response to hydrogen peroxide	3	1.25523	0.146149	NPTXR, OLR1, GPX4	164	56	13528	4.41899	1	0.999876	92.3295
GOTERM_BP_FAT	GO:0000302~response to reactive oxygen species	3	1.25523	0.228534	NPTXR, OLR1, GPX4	164	75	13528	3.29951	1	0.999563	98.5254
GOTERM_BP_FAT	GO:0006979~response to oxidative stress	4	1.67364	0.315843	NPTXR, OLR1, GPX4, NAPRT1	164	164	13528	2.0119	1	0.99947	99.7906
Annotation Cluster 6	Enrichment Score: 0.9229712150830107
Category	Term	Count	%	PValue	Genes	List Total	Pop Hits	Pop Total	Fold Enrichment	Bonferroni	Benjamini	FDR
GOTERM_BP_FAT	GO:0032507~maintenance of protein location in cell	3	1.25523	0.0872226	SPTBN4, GPAA1, NDC80	164	41	13528	6.03569	1	1	77.3092
GOTERM_BP_FAT	GO:0051651~maintenance of location in cell	3	1.25523	0.113738	SPTBN4, GPAA1, NDC80	164	48	13528	5.15549	1	0.999958	85.9467
GOTERM_BP_FAT	GO:0045185~maintenance of protein location	3	1.25523	0.113738	SPTBN4, GPAA1, NDC80	164	48	13528	5.15549	1	0.999958	85.9467
GOTERM_BP_FAT	GO:0051235~maintenance of location	3	1.25523	0.180166	SPTBN4, GPAA1, NDC80	164	64	13528	3.86662	1	0.999861	96.0384
Annotation Cluster 7	Enrichment Score: 0.8964886078517267
Category	Term	Count	%	PValue	Genes	List Total	Pop Hits	Pop Total	Fold Enrichment	Bonferroni	Benjamini	FDR
GOTERM_BP_FAT	GO:0051028~mRNA transport	4	1.67364	0.0876765	ZC3H3, NUP214, MYO1C, CASC3	164	87	13528	3.79254	1	1	77.4919
GOTERM_BP_FAT	GO:0051236~establishment of RNA localization	4	1.67364	0.112089	ZC3H3, NUP214, MYO1C, CASC3	164	97	13528	3.40156	1	0.999976	85.5157
GOTERM_BP_FAT	GO:0050657~nucleic acid transport	4	1.67364	0.112089	ZC3H3, NUP214, MYO1C, CASC3	164	97	13528	3.40156	1	0.999976	85.5157
GOTERM_BP_FAT	GO:0050658~RNA transport	4	1.67364	0.112089	ZC3H3, NUP214, MYO1C, CASC3	164	97	13528	3.40156	1	0.999976	85.5157
GOTERM_BP_FAT	GO:0006403~RNA localization	4	1.67364	0.119871	ZC3H3, NUP214, MYO1C, CASC3	164	100	13528	3.29951	1	0.999861	87.4464
GOTERM_BP_FAT	GO:0015931~nucleobase, nucleoside, nucleotide and nucleic acid transport	4	1.67364	0.15571	ZC3H3, NUP214, MYO1C, CASC3	164	113	13528	2.91992	1	0.999711	93.6123
SP_PIR_KEYWORDS	mRNA transport	3	1.25523	0.230131	NUP214, MYO1C, CASC3	237	74	19235	3.29028	1	0.988083	96.7957
Annotation Cluster 8	Enrichment Score: 0.8577203576290392
Category	Term	Count	%	PValue	Genes	List Total	Pop Hits	Pop Total	Fold Enrichment	Bonferroni	Benjamini	FDR
UP_SEQ_FEATURE	metal ion-binding site:Zinc	11	4.60251	2.09144e-05	COL18A1, APOBEC3B, SEPX1, GMEB2, MKNK2, APOBEC3G, BIRC5, APOBEC3F, MOBKL2A, SIRT3, APOBEC3D	237	153	19113	5.79805	0.0195908	0.0195908	0.0328053
SP_PIR_KEYWORDS	metal-binding	42	17.5732	0.229401	ZC3H3, PHYHD1, SEPX1, SYT1, THRA, ZCCHC24, STK11, ZMYND10, FOXK2, MKNK2, APOBEC3G, APOBEC3F, APOBEC3C, MOBKL2A, APOBEC3D, CYB561D2, APOBEC3B, HMHA1, APOBEC3A, NR1D1, ZNF598, NTHL1, RTEL1, COL18A1, ZNF623, C17ORF101, GMEB2, BIRC5, CACNA2D2, PCLO, SIRT3, RNF44, NOTCH1, RNF151, NPTXR, ZMIZ1, ENDOG, RASSF1, ZDHHC12, NARFL, PRIC285, HAGHL	237	2972	19235	1.14695	1	0.990977	96.7555
GOTERM_MF_FAT	GO:0043169~cation binding	56	23.431	0.342146	SEPX1, SYT1, ZCCHC24, THRA, LTBP3, FOXK2, APOBEC3G, GRIN3B, KCNIP1, APOBEC3F, APOBEC3C, MOBKL2A, APOBEC3D, APOBEC3B, APOBEC3A, HMHA1, KCNK7, NARF, DHX34, KCNQ2, RTEL1, ANO9, EGFL7, CSNK1G2, GMEB2, CDHR2, PCLO, NPTXR, ZMIZ1, ZDHHC12, PRIC285, HAGHL, ZC3H3, PHYHD1, SLC38A3, STK11, ZMYND10, MKNK2, HEXDC, CYB561D2, NR1D1, ZNF598, NTHL1, COL18A1, ZNF623, SLC8A2, C17ORF101, BIRC5, CACNA2D2, SIRT3, NOTC…	163	4179	12983	1.06734	1	0.996241	99.7094
GOTERM_MF_FAT	GO:0046914~transition metal ion binding	38	15.8996	0.362198	ZC3H3, PHYHD1, SEPX1, THRA, ZCCHC24, STK11, ZMYND10, MKNK2, APOBEC3G, APOBEC3F, APOBEC3C, MOBKL2A, APOBEC3D, CYB561D2, APOBEC3B, HMHA1, APOBEC3A, NR1D1, NARF, DHX34, ZNF598, NTHL1, RTEL1, COL18A1, ZNF623, C17ORF101, GMEB2, BIRC5, PCLO, SIRT3, RNF44, RNF151, ZMIZ1, ENDOG, RASSF1, ZDHHC12, PRIC285, HAGHL	163	2785	12983	1.08679	1	0.994963	99.8113
GOTERM_MF_FAT	GO:0046872~metal ion binding	55	23.0126	0.373987	SEPX1, SYT1, THRA, ZCCHC24, LTBP3, FOXK2, APOBEC3G, GRIN3B, KCNIP1, APOBEC3F, APOBEC3C, MOBKL2A, APOBEC3D, APOBEC3B, APOBEC3A, HMHA1, KCNK7, NARF, DHX34, KCNQ2, RTEL1, ANO9, EGFL7, CSNK1G2, GMEB2, CDHR2, PCLO, NPTXR, ZMIZ1, ZDHHC12, PRIC285, HAGHL, ZC3H3, PHYHD1, SLC38A3, STK11, ZMYND10, MKNK2, CYB561D2, NR1D1, ZNF598, NTHL1, COL18A1, ZNF623, SLC8A2, C17ORF101, BIRC5, CACNA2D2, SIRT3, NOTCH1, RNF…	163	4140	12983	1.05816	1	0.995266	99.8545
GOTERM_MF_FAT	GO:0043167~ion binding	56	23.431	0.391542	SEPX1, SYT1, ZCCHC24, THRA, LTBP3, FOXK2, APOBEC3G, GRIN3B, KCNIP1, APOBEC3F, APOBEC3C, MOBKL2A, APOBEC3D, APOBEC3B, APOBEC3A, HMHA1, KCNK7, NARF, DHX34, KCNQ2, RTEL1, ANO9, EGFL7, CSNK1G2, GMEB2, CDHR2, PCLO, NPTXR, ZMIZ1, ZDHHC12, PRIC285, HAGHL, ZC3H3, PHYHD1, SLC38A3, STK11, ZMYND10, MKNK2, HEXDC, CYB561D2, NR1D1, ZNF598, NTHL1, COL18A1, ZNF623, SLC8A2, C17ORF101, BIRC5, CACNA2D2, SIRT3, NOTC…	163	4241	12983	1.05174	1	0.994645	99.9022
SP_PIR_KEYWORDS	zinc	29	12.1339	0.437249	ZC3H3, SEPX1, ZCCHC24, THRA, ZMYND10, MKNK2, APOBEC3G, APOBEC3F, APOBEC3C, APOBEC3D, MOBKL2A, APOBEC3B, HMHA1, APOBEC3A, NR1D1, ZNF598, COL18A1, ZNF623, GMEB2, BIRC5, PCLO, SIRT3, RNF151, RNF44, ZMIZ1, RASSF1, ZDHHC12, PRIC285, HAGHL	237	2189	19235	1.07522	1	0.977631	99.9481
GOTERM_MF_FAT	GO:0008270~zinc ion binding	30	12.5523	0.519067	ZC3H3, SEPX1, THRA, ZCCHC24, ZMYND10, MKNK2, APOBEC3G, APOBEC3F, APOBEC3C, APOBEC3D, MOBKL2A, APOBEC3B, HMHA1, APOBEC3A, NR1D1, DHX34, ZNF598, COL18A1, ZNF623, GMEB2, BIRC5, PCLO, SIRT3, RNF151, RNF44, ZMIZ1, RASSF1, ZDHHC12, PRIC285, HAGHL	163	2311	12983	1.03397	1	0.995126	99.9963
SP_PIR_KEYWORDS	zinc-finger	15	6.27615	0.965452	ZC3H3, ZNF623, ZCCHC24, THRA, ZMYND10, PCLO, HMHA1, RNF44, RNF151, NR1D1, ZMIZ1, RASSF1, ZDHHC12, PRIC285, ZNF598	237	1718	19235	0.708618	1	0.999917	100
Annotation Cluster 9	Enrichment Score: 0.7758049268502933
Category	Term	Count	%	PValue	Genes	List Total	Pop Hits	Pop Total	Fold Enrichment	Bonferroni	Benjamini	FDR
GOTERM_CC_FAT	GO:0030426~growth cone	3	1.25523	0.139281	GPRIN1, TSC2, KPTN	156	54	12782	4.55199	1	0.999999	86.1608
GOTERM_CC_FAT	GO:0030427~site of polarized growth	3	1.25523	0.143443	GPRIN1, TSC2, KPTN	156	55	12782	4.46923	1	0.999976	87.0176
GOTERM_CC_FAT	GO:0043005~neuron projection	7	2.92887	0.235513	GPRIN1, SYT1, SNCB, INPP5K, SPTBN4, TSC2, KPTN	156	342	12782	1.67705	1	0.999727	97.1016
Annotation Cluster 10	Enrichment Score: 0.7525319822338842
Category	Term	Count	%	PValue	Genes	List Total	Pop Hits	Pop Total	Fold Enrichment	Bonferroni	Benjamini	FDR
SP_PIR_KEYWORDS	translation regulation	4	1.67364	0.049256	TNRC6C, MKNK2, CASC3, EIF4E1B	237	67	19235	4.84539	0.999999	0.897858	48.5469
GOTERM_BP_FAT	GO:0006417~regulation of translation	4	1.67364	0.228783	TNRC6C, MKNK2, CASC3, EIF4E1B	164	137	13528	2.4084	1	0.999481	98.5331
GOTERM_BP_FAT	GO:0010608~posttranscriptional regulation of gene expression	5	2.09205	0.250371	TNFRSF1B, TNRC6C, MKNK2, CASC3, EIF4E1B	164	211	13528	1.95469	1	0.999154	99.0753
GOTERM_BP_FAT	GO:0032268~regulation of cellular protein metabolic process	8	3.34728	0.346262	PSMD13, TNRC6C, MKNK2, CASC3, STUB1, ZER1, EIF4E1B, MAP3K11	164	474	13528	1.3922	1	0.999444	99.9
Annotation Cluster 11	Enrichment Score: 0.7496300372366042
Category	Term	Count	%	PValue	Genes	List Total	Pop Hits	Pop Total	Fold Enrichment	Bonferroni	Benjamini	FDR
GOTERM_MF_FAT	GO:0051540~metal cluster binding	3	1.25523	0.128779	NARF, NTHL1, RTEL1	163	50	12983	4.77902	1	0.968143	85.3814
GOTERM_MF_FAT	GO:0051536~iron-sulfur cluster binding	3	1.25523	0.128779	NARF, NTHL1, RTEL1	163	50	12983	4.77902	1	0.968143	85.3814
GOTERM_MF_FAT	GO:0005506~iron ion binding	6	2.51046	0.339952	CYB561D2, PHYHD1, C17ORF101, NARF, NTHL1, RTEL1	163	308	12983	1.55163	1	0.996754	99.6956
Annotation Cluster 12	Enrichment Score: 0.7207942119274481
Category	Term	Count	%	PValue	Genes	List Total	Pop Hits	Pop Total	Fold Enrichment	Bonferroni	Benjamini	FDR
GOTERM_BP_FAT	GO:0046942~carboxylic acid transport	5	2.09205	0.101879	SLC16A3, KISS1R, SLC38A3, SLC19A1, SLC43A2	164	147	13528	2.80571	1	1	82.558
GOTERM_BP_FAT	GO:0015849~organic acid transport	5	2.09205	0.10419	SLC16A3, KISS1R, SLC38A3, SLC19A1, SLC43A2	164	148	13528	2.78675	1	0.999996	83.2732
GOTERM_BP_FAT	GO:0006865~amino acid transport	3	1.25523	0.295533	SLC38A3, SLC19A1, SLC43A2	164	90	13528	2.74959	1	0.999331	99.6632
GOTERM_BP_FAT	GO:0015837~amine transport	3	1.25523	0.417163	SLC38A3, SLC19A1, SLC43A2	164	118	13528	2.09715	1	0.999405	99.9845
Annotation Cluster 13	Enrichment Score: 0.6941650250348816
Category	Term	Count	%	PValue	Genes	List Total	Pop Hits	Pop Total	Fold Enrichment	Bonferroni	Benjamini	FDR
SP_PIR_KEYWORDS	lipoprotein	12	5.02092	0.167414	GPRIN1, GNAT1, TUSC2, SYT1, HYAL2, GNAI2, MSLN, RAB40C, APOBEC3G, APOBEC3C, CD7, APOBEC3D	237	642	19235	1.51702	1	0.971178	91.0219
UP_SEQ_FEATURE	lipid moiety-binding region:S-palmitoyl cysteine	5	2.09205	0.185841	GPRIN1, SYT1, GNAI2, RAB40C, CD7	237	181	19113	2.22778	1	0.999998	96.0261
SP_PIR_KEYWORDS	palmitate	5	2.09205	0.26581	GPRIN1, SYT1, GNAI2, RAB40C, CD7	237	213	19235	1.90517	1	0.990457	98.2836
Annotation Cluster 14	Enrichment Score: 0.6890008894907534
Category	Term	Count	%	PValue	Genes	List Total	Pop Hits	Pop Total	Fold Enrichment	Bonferroni	Benjamini	FDR
GOTERM_MF_FAT	GO:0005261~cation channel activity	8	3.34728	0.0569466	KCNK7, PKD1, GRIN3B, KCTD16, KCNQ2, KCNIP1, CACNA2D2, KCNMB1	163	275	12983	2.3171	1	0.979936	55.8602
GOTERM_MF_FAT	GO:0005267~potassium channel activity	5	2.09205	0.0850039	KCNK7, KCTD16, KCNQ2, KCNIP1, KCNMB1	163	133	12983	2.99437	1	0.988225	71.035
GOTERM_BP_FAT	GO:0015672~monovalent inorganic cation transport	8	3.34728	0.0901589	ATP5D, SLC38A3, SLC8A2, KCNK7, KCTD16, KCNQ2, KCNIP1, KCNMB1	164	318	13528	2.07516	1	1	78.4669
SP_PIR_KEYWORDS	ionic channel	8	3.34728	0.0976751	KCNK7, GRIN3B, KCTD16, KCNQ2, KCNIP1, CACNA2D2, ANO9, KCNMB1	237	318	19235	2.04177	1	0.920511	74.1317
GOTERM_MF_FAT	GO:0005216~ion channel activity	9	3.76569	0.110386	KCNK7, PKD1, GRIN3B, KCTD16, KCNQ2, KCNIP1, CACNA2D2, ANO9, KCNMB1	163	386	12983	1.85713	1	0.985783	80.4357
GOTERM_MF_FAT	GO:0046873~metal ion transmembrane transporter activity	8	3.34728	0.116568	KCNK7, PKD1, GRIN3B, KCTD16, KCNQ2, KCNIP1, CACNA2D2, KCNMB1	163	328	12983	1.94269	1	0.977931	82.2492
GOTERM_MF_FAT	GO:0022838~substrate specific channel activity	9	3.76569	0.12525	KCNK7, PKD1, GRIN3B, KCTD16, KCNQ2, KCNIP1, CACNA2D2, ANO9, KCNMB1	163	398	12983	1.80114	1	0.971801	84.5335
GOTERM_BP_FAT	GO:0006813~potassium ion transport	5	2.09205	0.127835	KCNK7, KCTD16, KCNQ2, KCNIP1, KCNMB1	164	160	13528	2.57774	1	0.999809	89.1704
GOTERM_MF_FAT	GO:0015267~channel activity	9	3.76569	0.143855	KCNK7, PKD1, GRIN3B, KCTD16, KCNQ2, KCNIP1, CACNA2D2, ANO9, KCNMB1	163	412	12983	1.73993	1	0.968301	88.5406
GOTERM_MF_FAT	GO:0022803~passive transmembrane transporter activity	9	3.76569	0.145235	KCNK7, PKD1, GRIN3B, KCTD16, KCNQ2, KCNIP1, CACNA2D2, ANO9, KCNMB1	163	413	12983	1.73572	1	0.963255	88.7954
GOTERM_MF_FAT	GO:0022836~gated channel activity	7	2.92887	0.191429	KCNK7, GRIN3B, KCTD16, KCNQ2, KCNIP1, CACNA2D2, KCNMB1	163	310	12983	1.79856	1	0.979003	94.8376
GOTERM_BP_FAT	GO:0030001~metal ion transport	9	3.76569	0.199136	SLC38A3, SLC8A2, KCNK7, PKD1, KCTD16, KCNQ2, KCNIP1, CACNA2D2, KCNMB1	164	465	13528	1.59654	1	0.999831	97.2921
GOTERM_BP_FAT	GO:0006811~ion transport	13	5.43933	0.215833	ATP5D, SLC38A3, SLC8A2, GRIN3B, CACNA2D2, KCNIP1, KCNMB1, SLC16A3, KCNK7, PKD1, KCTD16, KCNQ2, ANO9	164	768	13528	1.39628	1	0.999787	98.0772
GOTERM_BP_FAT	GO:0006812~cation transport	10	4.1841	0.223637	ATP5D, SLC38A3, SLC8A2, KCNK7, PKD1, KCTD16, KCNQ2, KCNIP1, CACNA2D2, KCNMB1	164	553	13528	1.49164	1	0.999761	98.3657
GOTERM_MF_FAT	GO:0005244~voltage-gated ion channel activity	5	2.09205	0.225985	KCNK7, KCTD16, KCNQ2, KCNIP1, CACNA2D2	163	195	12983	2.04232	1	0.98838	97.1928
GOTERM_MF_FAT	GO:0022832~voltage-gated channel activity	5	2.09205	0.225985	KCNK7, KCTD16, KCNQ2, KCNIP1, CACNA2D2	163	195	12983	2.04232	1	0.98838	97.1928
SP_PIR_KEYWORDS	potassium channel	3	1.25523	0.248284	KCNK7, KCNQ2, KCNIP1	237	78	19235	3.12155	1	0.989428	97.659
SP_PIR_KEYWORDS	voltage-gated channel	4	1.67364	0.279765	KCNK7, KCNQ2, KCNIP1, CACNA2D2	237	150	19235	2.16428	1	0.988284	98.6666
GOTERM_CC_FAT	GO:0034705~potassium channel complex	3	1.25523	0.280138	KCTD16, KCNQ2, KCNMB1	156	86	12782	2.85823	1	0.999465	98.6886
GOTERM_CC_FAT	GO:0008076~voltage-gated potassium channel complex	3	1.25523	0.280138	KCTD16, KCNQ2, KCNMB1	156	86	12782	2.85823	1	0.999465	98.6886
SP_PIR_KEYWORDS	ion transport	10	4.1841	0.280209	ATP5D, SLC38A3, SLC8A2, KCNK7, GRIN3B, KCNQ2, KCNIP1, CACNA2D2, ANO9, KCNMB1	237	578	19235	1.40416	1	0.985636	98.6773
SP_PIR_KEYWORDS	transport	24	10.0418	0.311406	ATP5D, RILP, ABCA7, SLC38A3, NDUFB10, SLC8A2, MYO1C, PITPNA, GRIN3B, CASC3, SLC19A1, KCNIP1, CACNA2D2, KCNMB1, SLC16A3, CYB561D2, NUP214, SCYL1, KCNK7, AP3D1, YIPF5, KCNQ2, ANO9, SLC43A2	237	1670	19235	1.16638	1	0.982481	99.2616
GOTERM_MF_FAT	GO:0031420~alkali metal ion binding	5	2.09205	0.317517	SLC38A3, SLC8A2, KCNK7, KCNQ2, KCNIP1	163	228	12983	1.74672	1	0.995735	99.5148
SP_PIR_KEYWORDS	potassium transport	3	1.25523	0.413235	KCNK7, KCNQ2, KCNIP1	237	115	19235	2.11723	1	0.979855	99.9101
GOTERM_CC_FAT	GO:0034702~ion channel complex	4	1.67364	0.454322	KCTD16, KCNQ2, ANO9, KCNMB1	156	205	12782	1.59875	1	0.999485	99.966
SP_PIR_KEYWORDS	potassium	3	1.25523	0.45912	KCNK7, KCNQ2, KCNIP1	237	126	19235	1.93239	1	0.981039	99.9692
GOTERM_MF_FAT	GO:0030955~potassium ion binding	3	1.25523	0.476308	KCNK7, KCNQ2, KCNIP1	163	128	12983	1.8668	1	0.99544	99.9879
GOTERM_CC_FAT	GO:0034703~cation channel complex	3	1.25523	0.477468	KCTD16, KCNQ2, KCNMB1	156	132	12782	1.86218	1	0.998956	99.9808
Annotation Cluster 15	Enrichment Score: 0.6213670379452373
Category	Term	Count	%	PValue	Genes	List Total	Pop Hits	Pop Total	Fold Enrichment	Bonferroni	Benjamini	FDR
SMART	SM00033:CH	4	1.67364	0.0460236	SPTBN4, CNN2, EHBP1L1, PLEC	105	70	9079	4.94095	0.992554	0.804729	40.952
INTERPRO	IPR001715:Calponin-like actin-binding	4	1.67364	0.053232	SPTBN4, CNN2, EHBP1L1, PLEC	203	70	16659	4.68937	1	0.919728	53.5625
SP_PIR_KEYWORDS	actin-binding	5	2.09205	0.352358	MYO1C, SPTBN4, CNN2, KPTN, PLEC	237	247	19235	1.64292	1	0.980243	99.6704
GOTERM_MF_FAT	GO:0008092~cytoskeletal protein binding	8	3.34728	0.441142	MYO1C, SPTBN4, GPAA1, SPATC1, CNN2, BIRC5, KPTN, PLEC	163	504	12983	1.26429	1	0.994956	99.9701
GOTERM_MF_FAT	GO:0003779~actin binding	5	2.09205	0.583542	MYO1C, SPTBN4, CNN2, KPTN, PLEC	163	326	12983	1.22163	1	0.997365	99.9995
GOTERM_CC_FAT	GO:0015629~actin cytoskeleton	3	1.25523	0.841415	MYO1C, SPTBN4, KPTN	156	269	12782	0.913783	1	0.99935	100
Annotation Cluster 16	Enrichment Score: 0.5966372637251088
Category	Term	Count	%	PValue	Genes	List Total	Pop Hits	Pop Total	Fold Enrichment	Bonferroni	Benjamini	FDR
GOTERM_BP_FAT	GO:0019932~second-messenger-mediated signaling	6	2.51046	0.154485	KISS1R, TBL3, RGS1, GNAI2, NDC80, PCLO	164	235	13528	2.10607	1	0.999776	93.4601
GOTERM_BP_FAT	GO:0019935~cyclic-nucleotide-mediated signaling	4	1.67364	0.206755	TBL3, RGS1, GNAI2, PCLO	164	130	13528	2.53809	1	0.999748	97.6817
GOTERM_BP_FAT	GO:0019933~cAMP-mediated signaling	3	1.25523	0.317774	RGS1, GNAI2, PCLO	164	95	13528	2.60488	1	0.999436	99.8
GOTERM_BP_FAT	GO:0007187~G-protein signaling, coupled to cyclic nucleotide second messenger	3	1.25523	0.404567	TBL3, RGS1, GNAI2	164	115	13528	2.15186	1	0.999374	99.9781
Annotation Cluster 17	Enrichment Score: 0.5330514629830523
Category	Term	Count	%	PValue	Genes	List Total	Pop Hits	Pop Total	Fold Enrichment	Bonferroni	Benjamini	FDR
GOTERM_BP_FAT	GO:0045792~negative regulation of cell size	4	1.67364	0.117255	TSC2, CDHR2, SERTAD3, SERTAD1	164	99	13528	3.33284	1	0.999942	86.8261
GOTERM_BP_FAT	GO:0032535~regulation of cellular component size	6	2.51046	0.228914	SPTBN4, TSC2, CDHR2, SERTAD3, UTS2R, SERTAD1	164	271	13528	1.8263	1	0.999387	98.5372
GOTERM_BP_FAT	GO:0008361~regulation of cell size	5	2.09205	0.241416	TSC2, CDHR2, SERTAD3, UTS2R, SERTAD1	164	206	13528	2.00213	1	0.999141	98.8785
GOTERM_BP_FAT	GO:0030308~negative regulation of cell growth	3	1.25523	0.304445	CDHR2, SERTAD3, SERTAD1	164	92	13528	2.68982	1	0.999419	99.7261
GOTERM_BP_FAT	GO:0045926~negative regulation of growth	3	1.25523	0.383295	CDHR2, SERTAD3, SERTAD1	164	110	13528	2.24967	1	0.999319	99.9612
GOTERM_BP_FAT	GO:0001558~regulation of cell growth	4	1.67364	0.415071	CDHR2, SERTAD3, UTS2R, SERTAD1	164	194	13528	1.70078	1	0.999471	99.9836
GOTERM_BP_FAT	GO:0040008~regulation of growth	5	2.09205	0.591434	SPTBN4, CDHR2, SERTAD3, UTS2R, SERTAD1	164	341	13528	1.2095	1	0.999605	100
Annotation Cluster 18	Enrichment Score: 0.5187503740543562
Category	Term	Count	%	PValue	Genes	List Total	Pop Hits	Pop Total	Fold Enrichment	Bonferroni	Benjamini	FDR
GOTERM_BP_FAT	GO:0051592~response to calcium ion	3	1.25523	0.141997	SYT1, KCNIP1, KCNMB1	164	55	13528	4.49933	1	0.999892	91.7004
GOTERM_BP_FAT	GO:0010038~response to metal ion	4	1.67364	0.203649	ATP5D, SYT1, KCNIP1, KCNMB1	164	129	13528	2.55776	1	0.999772	97.5297
GOTERM_BP_FAT	GO:0019226~transmission of nerve impulse	7	2.92887	0.24715	PRX, SYT1, SPTBN4, KCNQ2, KCNIP1, PCLO, KCNMB1	164	350	13528	1.64976	1	0.999182	99.0086
GOTERM_BP_FAT	GO:0007268~synaptic transmission	5	2.09205	0.484932	SYT1, KCNQ2, KCNIP1, PCLO, KCNMB1	164	298	13528	1.38402	1	0.99966	99.9979
GOTERM_BP_FAT	GO:0007267~cell-cell signaling	7	2.92887	0.735267	TUSC2, SYT1, SEMA3B, KCNQ2, KCNIP1, PCLO, KCNMB1	164	600	13528	0.962358	1	0.999882	100
Annotation Cluster 19	Enrichment Score: 0.5077019728496212
Category	Term	Count	%	PValue	Genes	List Total	Pop Hits	Pop Total	Fold Enrichment	Bonferroni	Benjamini	FDR
GOTERM_CC_FAT	GO:0000267~cell fraction	17	7.11297	0.239512	SNCB, GNAI2, OLR1, CSNK1G2, SLC19A1, SLC16A3, PPIF, TNFRSF1B, GPX4, TSC2, RHBDL1, PKD1, RAPGEFL1, RTEL1, CD7, MAP3K11, PLEC	156	1083	12782	1.28616	1	0.999463	97.2952
GOTERM_CC_FAT	GO:0005626~insoluble fraction	13	5.43933	0.319194	OLR1, GNAI2, SNCB, SLC19A1, SLC16A3, PPIF, TNFRSF1B, TSC2, RHBDL1, PKD1, RAPGEFL1, CD7, PLEC	156	839	12782	1.26957	1	0.999475	99.3715
GOTERM_CC_FAT	GO:0005624~membrane fraction	12	5.02092	0.392205	PPIF, SLC16A3, TNFRSF1B, SNCB, GNAI2, OLR1, TSC2, PKD1, RHBDL1, SLC19A1, RAPGEFL1, CD7	156	809	12782	1.21537	1	0.999503	99.8592
Annotation Cluster 20	Enrichment Score: 0.5022513183278903
Category	Term	Count	%	PValue	Genes	List Total	Pop Hits	Pop Total	Fold Enrichment	Bonferroni	Benjamini	FDR
GOTERM_BP_FAT	GO:0006414~translational elongation	4	1.67364	0.122508	EEF1A2, RPL3L, RPS2, EEF1D	164	101	13528	3.26684	1	0.999818	88.0441
GOTERM_MF_FAT	GO:0008135~translation factor activity, nucleic acid binding	3	1.25523	0.346397	EEF1A2, EEF1D, EIF4E1B	163	98	12983	2.43827	1	0.99586	99.7345
SP_PIR_KEYWORDS	protein biosynthesis	4	1.67364	0.406505	EEF1A2, RPS2, EEF1D, EIF4E1B	237	188	19235	1.72682	1	0.980306	99.8955
GOTERM_BP_FAT	GO:0006412~translation	5	2.09205	0.567791	EEF1A2, RPL3L, RPS2, EEF1D, EIF4E1B	164	331	13528	1.24604	1	0.99965	99.9999
Annotation Cluster 21	Enrichment Score: 0.5009658874086611
Category	Term	Count	%	PValue	Genes	List Total	Pop Hits	Pop Total	Fold Enrichment	Bonferroni	Benjamini	FDR
GOTERM_MF_FAT	GO:0005543~phospholipid binding	5	2.09205	0.179199	SYT1, NOXO1, PITPNA, GPAA1, PCLO	163	177	12983	2.25001	1	0.97675	93.6352
GOTERM_MF_FAT	GO:0035091~phosphoinositide binding	3	1.25523	0.355454	SYT1, NOXO1, GPAA1	163	100	12983	2.38951	1	0.995873	99.7815
GOTERM_MF_FAT	GO:0008289~lipid binding	7	2.92887	0.493154	HMHA1, SYT1, NOXO1, PITPNA, RASSF1, GPAA1, PCLO	163	450	12983	1.239	1	0.994632	99.9924
Annotation Cluster 22	Enrichment Score: 0.4750546549191686
Category	Term	Count	%	PValue	Genes	List Total	Pop Hits	Pop Total	Fold Enrichment	Bonferroni	Benjamini	FDR
GOTERM_MF_FAT	GO:0042802~identical protein binding	13	5.43933	0.104052	SSSCA1, SYT1, PYCRL, THRA, ARID3A, BIRC5, APOBEC3G, CASC3, APOBEC3F, STUB1, RASSF1, TSC2, MAP3K11	163	640	12983	1.6179	1	0.98766	78.401
GOTERM_MF_FAT	GO:0042803~protein homodimerization activity	8	3.34728	0.124838	THRA, TSC2, ARID3A, APOBEC3G, BIRC5, APOBEC3F, STUB1, MAP3K11	163	334	12983	1.90779	1	0.977849	84.4315
GOTERM_MF_FAT	GO:0046983~protein dimerization activity	8	3.34728	0.517625	THRA, TSC2, ARID3A, APOBEC3G, BIRC5, APOBEC3F, STUB1, MAP3K11	163	542	12983	1.17565	1	0.995485	99.9962
GOTERM_MF_FAT	GO:0046982~protein heterodimerization activity	3	1.25523	0.736144	THRA, TSC2, BIRC5	163	208	12983	1.1488	1	0.999558	100
SP_PIR_KEYWORDS	ubl conjugation	6	2.51046	0.851431	ATP5D, THRA, APOBEC3G, BIRC5, APOBEC3F, STUB1	237	588	19235	0.828167	1	0.99699	100
Annotation Cluster 23	Enrichment Score: 0.43377979718655557
Category	Term	Count	%	PValue	Genes	List Total	Pop Hits	Pop Total	Fold Enrichment	Bonferroni	Benjamini	FDR
GOTERM_BP_FAT	GO:0051493~regulation of cytoskeleton organization	4	1.67364	0.225608	KISS1R, STMN3, SPTBN4, TSC2	164	136	13528	2.42611	1	0.999593	98.4318
GOTERM_BP_FAT	GO:0032956~regulation of actin cytoskeleton organization	3	1.25523	0.291071	KISS1R, SPTBN4, TSC2	164	89	13528	2.78049	1	0.999404	99.6268
GOTERM_BP_FAT	GO:0032970~regulation of actin filament-based process	3	1.25523	0.304445	KISS1R, SPTBN4, TSC2	164	92	13528	2.68982	1	0.999419	99.7261
GOTERM_BP_FAT	GO:0033043~regulation of organelle organization	4	1.67364	0.487801	KISS1R, STMN3, SPTBN4, TSC2	164	217	13528	1.52051	1	0.99963	99.9981
GOTERM_BP_FAT	GO:0007610~behavior	7	2.92887	0.499354	KISS1R, C5AR1, NPW, SPTBN4, TSC2, UTS2R, GPR77	164	469	13528	1.23116	1	0.99962	99.9987
GOTERM_BP_FAT	GO:0044087~regulation of cellular component biogenesis	3	1.25523	0.512634	KISS1R, SPTBN4, TSC2	164	142	13528	1.7427	1	0.999572	99.9992
Annotation Cluster 24	Enrichment Score: 0.4318263282704827
Category	Term	Count	%	PValue	Genes	List Total	Pop Hits	Pop Total	Fold Enrichment	Bonferroni	Benjamini	FDR
UP_SEQ_FEATURE	domain:SH2	3	1.25523	0.332652	PTK6, SRMS, LCP2	237	96	19113	2.52017	1	1	99.8244
SMART	SM00252:SH2	3	1.25523	0.364177	PTK6, SRMS, LCP2	105	111	9079	2.33694	1	0.998803	99.3675
INTERPRO	IPR000980:SH2 motif	3	1.25523	0.390495	PTK6, SRMS, LCP2	203	111	16659	2.21795	1	0.999965	99.9034
SP_PIR_KEYWORDS	SH2 domain	3	1.25523	0.396074	PTK6, SRMS, LCP2	237	111	19235	2.19352	1	0.98204	99.8686
Annotation Cluster 25	Enrichment Score: 0.4266654921156009
Category	Term	Count	%	PValue	Genes	List Total	Pop Hits	Pop Total	Fold Enrichment	Bonferroni	Benjamini	FDR
GOTERM_BP_FAT	GO:0016310~phosphorylation	15	6.27615	0.102694	ATP5D, NDUFB10, C5AR1, GNAI2, STK11, CSNK1G2, MKNK2, KISS1R, SCYL1, CSNK1D, PTK6, HIPK4, SRMS, NRBP2, MAP3K11	164	800	13528	1.54665	1	0.999999	82.8135
GOTERM_BP_FAT	GO:0006468~protein amino acid phosphorylation	13	5.43933	0.10777	C5AR1, GNAI2, STK11, CSNK1G2, MKNK2, KISS1R, CSNK1D, SCYL1, PTK6, HIPK4, SRMS, NRBP2, MAP3K11	164	667	13528	1.60771	1	0.999993	84.3272
UP_SEQ_FEATURE	domain:Protein kinase	10	4.1841	0.12807	SCYL1, CSNK1D, CSNK1G2, STK11, PTK6, MKNK2, HIPK4, SRMS, MAP3K11, NRBP2	237	469	19113	1.71952	1	0.99998	88.3512
GOTERM_MF_FAT	GO:0004672~protein kinase activity	12	5.02092	0.136592	POLR2E, SCYL1, CSNK1D, CSNK1G2, STK11, PTK6, MKNK2, HIPK4, NPRL2, SRMS, MAP3K11, NRBP2	163	606	12983	1.57723	1	0.968436	87.1076
INTERPRO	IPR000719:Protein kinase, core	9	3.76569	0.222252	SCYL1, CSNK1D, CSNK1G2, STK11, PTK6, MKNK2, HIPK4, SRMS, MAP3K11	203	476	16659	1.55163	1	0.999045	97.0538
GOTERM_BP_FAT	GO:0006793~phosphorus metabolic process	15	6.27615	0.283768	ATP5D, NDUFB10, C5AR1, GNAI2, STK11, CSNK1G2, MKNK2, KISS1R, SCYL1, CSNK1D, PTK6, HIPK4, SRMS, NRBP2, MAP3K11	164	973	13528	1.27165	1	0.999498	99.5591
GOTERM_BP_FAT	GO:0006796~phosphate metabolic process	15	6.27615	0.283768	ATP5D, NDUFB10, C5AR1, GNAI2, STK11, CSNK1G2, MKNK2, KISS1R, SCYL1, CSNK1D, PTK6, HIPK4, SRMS, NRBP2, MAP3K11	164	973	13528	1.27165	1	0.999498	99.5591
UP_SEQ_FEATURE	nucleotide phosphate-binding region:ATP	15	6.27615	0.301825	NLRP6, MYO1C, STK11, CSNK1G2, MKNK2, TK1, CSNK1D, PTK6, DHX34, HIPK4, PRIC285, RTEL1, KIAA0232, SRMS, MAP3K11	237	962	19113	1.25747	1	1	99.6434
INTERPRO	IPR017441:Protein kinase, ATP binding site	8	3.34728	0.315023	CSNK1D, CSNK1G2, STK11, PTK6, MKNK2, HIPK4, SRMS, MAP3K11	203	455	16659	1.44288	1	0.999903	99.5037
SP_PIR_KEYWORDS	transferase	20	8.3682	0.350717	HS3ST6, CCBL1, NAT6, CSNK1G2, METTL4, STK11, MKNK2, PARP10, PIGQ, TK1, DOT1L, CSNK1D, PTK6, ZDHHC12, HIPK4, B4GALNT4, SRMS, AGPAT2, NAPRT1, MAP3K11	237	1394	19235	1.16442	1	0.98233	99.6592
UP_SEQ_FEATURE	active site:Proton acceptor	10	4.1841	0.423546	CSNK1D, CSNK1G2, STK11, PTK6, ENDOG, MKNK2, HIPK4, SRMS, MAP3K11, SIRT3	237	658	19113	1.22562	1	1	99.9823
INTERPRO	IPR008271:Serine/threonine protein kinase, active site	6	2.51046	0.428451	CSNK1D, CSNK1G2, STK11, MKNK2, HIPK4, MAP3K11	203	354	16659	1.39092	1	0.999937	99.9608
GOTERM_MF_FAT	GO:0032555~purine ribonucleotide binding	25	10.4603	0.436449	ATP5D, ABCA7, GNAI2, STK11, MKNK2, RAB40C, TK1, OPLAH, PTK6, DHX34, KIAA0232, RTEL1, GNAT1, NLRP6, SMCHD1, MYO1C, CSNK1G2, EEF1A2, CSNK1D, SCYL1, RHOT2, HIPK4, PRIC285, SRMS, MAP3K11	163	1836	12983	1.08456	1	0.995754	99.9664
GOTERM_MF_FAT	GO:0032553~ribonucleotide binding	25	10.4603	0.436449	ATP5D, ABCA7, GNAI2, STK11, MKNK2, RAB40C, TK1, OPLAH, PTK6, DHX34, KIAA0232, RTEL1, GNAT1, NLRP6, SMCHD1, MYO1C, CSNK1G2, EEF1A2, CSNK1D, SCYL1, RHOT2, HIPK4, PRIC285, SRMS, MAP3K11	163	1836	12983	1.08456	1	0.995754	99.9664
GOTERM_MF_FAT	GO:0001883~purine nucleoside binding	22	9.20502	0.438513	ATP5D, GNAT1, NLRP6, ABCA7, SMCHD1, MYO1C, STK11, CSNK1G2, MKNK2, RAB40C, TK1, SCYL1, OPLAH, CSNK1D, PTK6, DHX34, HIPK4, PRIC285, SRMS, RTEL1, KIAA0232, MAP3K11	163	1601	12983	1.09451	1	0.995341	99.9681
INTERPRO	IPR017442:Serine/threonine protein kinase-related	6	2.51046	0.438625	CSNK1D, CSNK1G2, STK11, MKNK2, HIPK4, MAP3K11	203	359	16659	1.37154	1	0.999931	99.9695
GOTERM_MF_FAT	GO:0004674~protein serine/threonine kinase activity	7	2.92887	0.449321	CSNK1D, CSNK1G2, STK11, PTK6, MKNK2, HIPK4, MAP3K11	163	430	12983	1.29663	1	0.995024	99.9757
GOTERM_MF_FAT	GO:0000166~nucleotide binding	30	12.5523	0.450714	ATP5D, ABCA7, GNAI2, STK11, MKNK2, RAB40C, TK1, TNRC6C, OPLAH, PTK6, DHX34, KIAA0232, RTEL1, GNAT1, NLRP6, SMCHD1, MYO1C, CSNK1G2, EEF1A2, SIRT3, SCYL1, CSNK1D, RHOT2, HIPK4, CIRBP, PRIC285, SRMS, PUF60, MAP3K11, NRBP2	163	2245	12983	1.06437	1	0.994538	99.9765
GOTERM_MF_FAT	GO:0001882~nucleoside binding	22	9.20502	0.45162	ATP5D, GNAT1, NLRP6, ABCA7, SMCHD1, MYO1C, STK11, CSNK1G2, MKNK2, RAB40C, TK1, SCYL1, OPLAH, CSNK1D, PTK6, DHX34, HIPK4, PRIC285, SRMS, RTEL1, KIAA0232, MAP3K11	163	1612	12983	1.08704	1	0.993982	99.9771
GOTERM_MF_FAT	GO:0005524~ATP binding	20	8.3682	0.48049	ATP5D, NLRP6, ABCA7, SMCHD1, MYO1C, STK11, CSNK1G2, MKNK2, TK1, SCYL1, CSNK1D, OPLAH, PTK6, DHX34, HIPK4, PRIC285, SRMS, RTEL1, KIAA0232, MAP3K11	163	1477	12983	1.07854	1	0.994694	99.9892
SP_PIR_KEYWORDS	serine/threonine-protein kinase	6	2.51046	0.502291	CSNK1D, CSNK1G2, STK11, MKNK2, HIPK4, MAP3K11	237	381	19235	1.27812	1	0.978909	99.9897
SP_PIR_KEYWORDS	nucleotide-binding	22	9.20502	0.504724	GNAT1, NLRP6, ABCA7, MYO1C, GNAI2, STK11, CSNK1G2, EEF1A2, MKNK2, RAB40C, TK1, OPLAH, CSNK1D, PTK6, DHX34, RHOT2, HIPK4, PRIC285, SRMS, RTEL1, KIAA0232, MAP3K11	237	1686	19235	1.05903	1	0.977814	99.9903
UP_SEQ_FEATURE	binding site:ATP	8	3.34728	0.504988	CSNK1D, CSNK1G2, STK11, PTK6, MKNK2, HIPK4, SRMS, MAP3K11	237	542	19113	1.19034	1	1	99.9984
GOTERM_MF_FAT	GO:0032559~adenyl ribonucleotide binding	20	8.3682	0.505274	ATP5D, NLRP6, ABCA7, SMCHD1, MYO1C, STK11, CSNK1G2, MKNK2, TK1, SCYL1, CSNK1D, OPLAH, PTK6, DHX34, HIPK4, PRIC285, SRMS, RTEL1, KIAA0232, MAP3K11	163	1497	12983	1.06413	1	0.995065	99.9945
GOTERM_MF_FAT	GO:0017076~purine nucleotide binding	25	10.4603	0.528237	ATP5D, ABCA7, GNAI2, STK11, MKNK2, RAB40C, TK1, OPLAH, PTK6, DHX34, KIAA0232, RTEL1, GNAT1, NLRP6, SMCHD1, MYO1C, CSNK1G2, EEF1A2, CSNK1D, SCYL1, RHOT2, HIPK4, PRIC285, SRMS, MAP3K11	163	1918	12983	1.03819	1	0.994867	99.9972
SP_PIR_KEYWORDS	atp-binding	17	7.11297	0.564904	NLRP6, ABCA7, MYO1C, STK11, CSNK1G2, MKNK2, TK1, CSNK1D, OPLAH, PTK6, DHX34, HIPK4, PRIC285, SRMS, RTEL1, KIAA0232, MAP3K11	237	1326	19235	1.04052	1	0.982176	99.9982
GOTERM_MF_FAT	GO:0030554~adenyl nucleotide binding	20	8.3682	0.601441	ATP5D, NLRP6, ABCA7, SMCHD1, MYO1C, STK11, CSNK1G2, MKNK2, TK1, SCYL1, CSNK1D, OPLAH, PTK6, DHX34, HIPK4, PRIC285, SRMS, RTEL1, KIAA0232, MAP3K11	163	1577	12983	1.01015	1	0.9976	99.9997
SP_PIR_KEYWORDS	kinase	9	3.76569	0.611361	CSNK1D, CSNK1G2, STK11, PTK6, MKNK2, HIPK4, SRMS, TK1, MAP3K11	237	688	19235	1.06169	1	0.986	99.9996
SMART	SM00220:S_TKc	3	1.25523	0.801881	STK11, MKNK2, HIPK4	105	259	9079	1.00154	1	0.999999	100
INTERPRO	IPR002290:Serine/threonine protein kinase	3	1.25523	0.824912	STK11, MKNK2, HIPK4	203	259	16659	0.950549	1	1	100
Annotation Cluster 26	Enrichment Score: 0.40999772176511673
Category	Term	Count	%	PValue	Genes	List Total	Pop Hits	Pop Total	Fold Enrichment	Bonferroni	Benjamini	FDR
GOTERM_BP_FAT	GO:0000186~activation of MAPKK activity	3	1.25523	0.0361118	KISS1R, GNAI2, MAP3K11	164	25	13528	9.89854	1	1	44.9952
GOTERM_BP_FAT	GO:0043549~regulation of kinase activity	7	2.92887	0.261275	KISS1R, C5AR1, GNAI2, TSC2, NPRL2, SERTAD1, MAP3K11	164	357	13528	1.61741	1	0.999107	99.2712
GOTERM_BP_FAT	GO:0007243~protein kinase cascade	7	2.92887	0.288044	KISS1R, C5AR1, GNAI2, TSC2, MKNK2, PKD1, MAP3K11	164	370	13528	1.56058	1	0.999426	99.6
GOTERM_BP_FAT	GO:0051338~regulation of transferase activity	7	2.92887	0.292217	KISS1R, C5AR1, GNAI2, TSC2, NPRL2, SERTAD1, MAP3K11	164	372	13528	1.55219	1	0.999347	99.6364
GOTERM_BP_FAT	GO:0000165~MAPKKK cascade	4	1.67364	0.378874	KISS1R, C5AR1, GNAI2, MAP3K11	164	184	13528	1.79321	1	0.999364	99.9565
GOTERM_BP_FAT	GO:0032147~activation of protein kinase activity	3	1.25523	0.400339	KISS1R, GNAI2, MAP3K11	164	114	13528	2.17073	1	0.999465	99.9754
GOTERM_BP_FAT	GO:0045859~regulation of protein kinase activity	6	2.51046	0.402334	KISS1R, C5AR1, GNAI2, TSC2, SERTAD1, MAP3K11	164	345	13528	1.43457	1	0.999393	99.9767
GOTERM_BP_FAT	GO:0042325~regulation of phosphorylation	7	2.92887	0.493093	KISS1R, C5AR1, GNAI2, TSC2, NPRL2, SERTAD1, MAP3K11	164	466	13528	1.23909	1	0.999647	99.9984
GOTERM_BP_FAT	GO:0045860~positive regulation of protein kinase activity	4	1.67364	0.500821	KISS1R, C5AR1, GNAI2, MAP3K11	164	223	13528	1.4796	1	0.999605	99.9988
GOTERM_BP_FAT	GO:0043405~regulation of MAP kinase activity	3	1.25523	0.508861	C5AR1, TSC2, MAP3K11	164	141	13528	1.75506	1	0.999621	99.999
GOTERM_BP_FAT	GO:0019220~regulation of phosphate metabolic process	7	2.92887	0.532277	KISS1R, C5AR1, GNAI2, TSC2, NPRL2, SERTAD1, MAP3K11	164	485	13528	1.19055	1	0.999663	99.9996
GOTERM_BP_FAT	GO:0051174~regulation of phosphorus metabolic process	7	2.92887	0.532277	KISS1R, C5AR1, GNAI2, TSC2, NPRL2, SERTAD1, MAP3K11	164	485	13528	1.19055	1	0.999663	99.9996
GOTERM_BP_FAT	GO:0033674~positive regulation of kinase activity	4	1.67364	0.532449	KISS1R, C5AR1, GNAI2, MAP3K11	164	231	13528	1.42836	1	0.999641	99.9996
GOTERM_BP_FAT	GO:0051347~positive regulation of transferase activity	4	1.67364	0.555226	KISS1R, C5AR1, GNAI2, MAP3K11	164	240	13528	1.3748	1	0.999681	99.9998
GOTERM_BP_FAT	GO:0044093~positive regulation of molecular function	7	2.92887	0.714274	KISS1R, C5AR1, PSMD13, GNAI2, TSC2, SYNGR3, MAP3K11	164	586	13528	0.985349	1	0.999865	100
GOTERM_BP_FAT	GO:0043085~positive regulation of catalytic activity	6	2.51046	0.755991	KISS1R, C5AR1, PSMD13, GNAI2, TSC2, MAP3K11	164	520	13528	0.951782	1	0.999917	100
Annotation Cluster 27	Enrichment Score: 0.4082842032512379
Category	Term	Count	%	PValue	Genes	List Total	Pop Hits	Pop Total	Fold Enrichment	Bonferroni	Benjamini	FDR
GOTERM_BP_FAT	GO:0043087~regulation of GTPase activity	4	1.67364	0.185259	STMN3, TBC1D14, TSC2, TBC1D13	164	123	13528	2.68253	1	0.999856	96.42
GOTERM_BP_FAT	GO:0051336~regulation of hydrolase activity	7	2.92887	0.221564	GNAT1, C5AR1, STMN3, TBC1D14, TSC2, TBC1D13, BIRC5	164	337	13528	1.7134	1	0.999791	98.2933
GOTERM_MF_FAT	GO:0005096~GTPase activator activity	5	2.09205	0.295108	HMHA1, RGS1, TBC1D14, TSC2, TBC1D13	163	220	12983	1.81023	1	0.996285	99.2386
SP_PIR_KEYWORDS	GTPase activation	4	1.67364	0.31097	HMHA1, TBC1D14, TSC2, TBC1D13	237	159	19235	2.04177	1	0.985091	99.2554
GOTERM_BP_FAT	GO:0032318~regulation of Ras GTPase activity	3	1.25523	0.357357	STMN3, TBC1D14, TBC1D13	164	104	13528	2.37946	1	0.999377	99.9243
GOTERM_MF_FAT	GO:0030695~GTPase regulator activity	7	2.92887	0.391352	RILP, HMHA1, RGS1, TBC1D14, TSC2, TBC1D13, RAPGEFL1	163	404	12983	1.38008	1	0.995335	99.9018
GOTERM_MF_FAT	GO:0008047~enzyme activator activity	6	2.51046	0.406938	HMHA1, RGS1, NOXO1, TBC1D14, TSC2, TBC1D13	163	335	12983	1.42657	1	0.994617	99.9316
GOTERM_MF_FAT	GO:0060589~nucleoside-triphosphatase regulator activity	7	2.92887	0.411484	RILP, HMHA1, RGS1, TBC1D14, TSC2, TBC1D13, RAPGEFL1	163	413	12983	1.35001	1	0.994328	99.9385
GOTERM_BP_FAT	GO:0051056~regulation of small GTPase mediated signal transduction	4	1.67364	0.588444	STMN3, TBC1D14, TSC2, TBC1D13	164	252	13528	1.30933	1	0.999644	99.9999
GOTERM_BP_FAT	GO:0046578~regulation of Ras protein signal transduction	3	1.25523	0.723133	STMN3, TBC1D14, TBC1D13	164	210	13528	1.1784	1	0.999868	100
GOTERM_MF_FAT	GO:0005083~small GTPase regulator activity	3	1.25523	0.859844	RILP, TBC1D14, TBC1D13	163	274	12983	0.872084	1	0.999979	100
Annotation Cluster 28	Enrichment Score: 0.397246885977043
Category	Term	Count	%	PValue	Genes	List Total	Pop Hits	Pop Total	Fold Enrichment	Bonferroni	Benjamini	FDR
GOTERM_BP_FAT	GO:0046474~glycerophospholipid biosynthetic process	3	1.25523	0.197596	GPAA1, PIGQ, AGPAT2	164	68	13528	3.63917	1	0.999862	97.2062
GOTERM_BP_FAT	GO:0045017~glycerolipid biosynthetic process	3	1.25523	0.250834	GPAA1, PIGQ, AGPAT2	164	80	13528	3.09329	1	0.999045	99.0845
GOTERM_BP_FAT	GO:0008654~phospholipid biosynthetic process	3	1.25523	0.348624	GPAA1, PIGQ, AGPAT2	164	102	13528	2.42611	1	0.999421	99.9057
GOTERM_BP_FAT	GO:0006644~phospholipid metabolic process	4	1.67364	0.402201	GPX4, GPAA1, PIGQ, AGPAT2	164	190	13528	1.73659	1	0.999441	99.9766
GOTERM_BP_FAT	GO:0006650~glycerophospholipid metabolic process	3	1.25523	0.417163	GPAA1, PIGQ, AGPAT2	164	118	13528	2.09715	1	0.999405	99.9845
GOTERM_BP_FAT	GO:0019637~organophosphate metabolic process	4	1.67364	0.433569	GPX4, GPAA1, PIGQ, AGPAT2	164	200	13528	1.64976	1	0.999485	99.9903
GOTERM_BP_FAT	GO:0046486~glycerolipid metabolic process	3	1.25523	0.583969	GPAA1, PIGQ, AGPAT2	164	162	13528	1.52755	1	0.999629	99.9999
GOTERM_BP_FAT	GO:0008610~lipid biosynthetic process	3	1.25523	0.904288	GPAA1, PIGQ, AGPAT2	164	323	13528	0.766141	1	0.999998	100
Annotation Cluster 29	Enrichment Score: 0.3855923412927504
Category	Term	Count	%	PValue	Genes	List Total	Pop Hits	Pop Total	Fold Enrichment	Bonferroni	Benjamini	FDR
GOTERM_MF_FAT	GO:0017016~Ras GTPase binding	3	1.25523	0.314406	RILP, BIRC5, MAP3K11	163	91	12983	2.62583	1	0.996994	99.483
GOTERM_MF_FAT	GO:0031267~small GTPase binding	3	1.25523	0.359965	RILP, BIRC5, MAP3K11	163	101	12983	2.36585	1	0.995523	99.8019
GOTERM_MF_FAT	GO:0051020~GTPase binding	3	1.25523	0.395613	RILP, BIRC5, MAP3K11	163	109	12983	2.19221	1	0.994284	99.9109
GOTERM_MF_FAT	GO:0019899~enzyme binding	7	2.92887	0.640633	GNAT1, CSF3, RILP, NOXO1, BIRC5, STUB1, MAP3K11	163	523	12983	1.06607	1	0.998493	99.9999
Annotation Cluster 30	Enrichment Score: 0.3773780429366173
Category	Term	Count	%	PValue	Genes	List Total	Pop Hits	Pop Total	Fold Enrichment	Bonferroni	Benjamini	FDR
GOTERM_BP_FAT	GO:0001568~blood vessel development	5	2.09205	0.341823	COL18A1, NOTCH1, EGFL7, ZMIZ1, PKD1	164	245	13528	1.68342	1	0.999436	99.8884
GOTERM_BP_FAT	GO:0001944~vasculature development	5	2.09205	0.358267	COL18A1, NOTCH1, EGFL7, ZMIZ1, PKD1	164	251	13528	1.64318	1	0.999329	99.926
GOTERM_BP_FAT	GO:0048514~blood vessel morphogenesis	4	1.67364	0.4695	COL18A1, NOTCH1, EGFL7, ZMIZ1	164	211	13528	1.56375	1	0.999696	99.9966
GOTERM_BP_FAT	GO:0001525~angiogenesis	3	1.25523	0.538077	COL18A1, NOTCH1, EGFL7	164	148	13528	1.67205	1	0.999639	99.9996
Annotation Cluster 31	Enrichment Score: 0.3752462095073856
Category	Term	Count	%	PValue	Genes	List Total	Pop Hits	Pop Total	Fold Enrichment	Bonferroni	Benjamini	FDR
GOTERM_BP_FAT	GO:0016337~cell-cell adhesion	6	2.51046	0.240009	THRA, OLR1, CDHR2, PKD1, TSTA3, CLEC7A	164	276	13528	1.79321	1	0.999222	98.8442
GOTERM_BP_FAT	GO:0007155~cell adhesion	10	4.1841	0.469763	COL18A1, THRA, OLR1, PKP3, MSLN, CDHR2, PKD1, TSTA3, CLEC7A, SCARF1	164	700	13528	1.1784	1	0.999672	99.9967
GOTERM_BP_FAT	GO:0022610~biological adhesion	10	4.1841	0.471481	COL18A1, THRA, OLR1, PKP3, MSLN, CDHR2, PKD1, TSTA3, CLEC7A, SCARF1	164	701	13528	1.17672	1	0.999659	99.9968
SP_PIR_KEYWORDS	cell adhesion	6	2.51046	0.593533	COL18A1, OLR1, PKP3, MSLN, CDHR2, SCARF1	237	422	19235	1.15394	1	0.983998	99.9993
Annotation Cluster 32	Enrichment Score: 0.37405340931125447
Category	Term	Count	%	PValue	Genes	List Total	Pop Hits	Pop Total	Fold Enrichment	Bonferroni	Benjamini	FDR
GOTERM_CC_FAT	GO:0031224~intrinsic to membrane	73	30.5439	0.207445	GPRIN1, SYT1, LRRC8A, GRIN3B, SYNGR2, C3ORF45, KISS1R, PPAPDC3, KCNK7, KCNQ2, ANO9, AGPAT2, SLC43A2, PLD3, HYAL2, C5AR1, NOXO1, C17ORF62, CDHR2, PIGQ, SIGIRR, CLEC1A, TMEM135, NPTXR, CLEC12A, ZDHHC12, CLEC12B, C19ORF6, CLEC1B, ABCA7, HS3ST6, SLC38A3, FAM173A, FAM69B, IFITM1, IFITM2, IFITM3, GPAA1, TNFRSF8, CSMD3, SLC19A1, KCNMB1, SCARF1, CYB561D2, NUP214, TNFRSF1B, CLEC9A, MSLN, PKD1, IFITM5, B4G…	156	5485	12782	1.09049	1	0.999892	95.3372
GOTERM_CC_FAT	GO:0016021~integral to membrane	70	29.2887	0.241328	SYT1, LRRC8A, GRIN3B, SYNGR2, C3ORF45, KISS1R, PPAPDC3, KCNK7, KCNQ2, ANO9, AGPAT2, SLC43A2, PLD3, C5AR1, NOXO1, C17ORF62, CDHR2, PIGQ, SIGIRR, CLEC1A, TMEM135, NPTXR, CLEC12A, ZDHHC12, CLEC12B, C19ORF6, CLEC1B, ABCA7, HS3ST6, SLC38A3, FAM173A, FAM69B, IFITM1, IFITM2, IFITM3, GPAA1, CSMD3, TNFRSF8, SLC19A1, KCNMB1, SCARF1, CYB561D2, NUP214, TNFRSF1B, CLEC9A, PKD1, IFITM5, B4GALNT4, C19ORF26, CD7,…	156	5297	12782	1.08279	1	0.998997	97.3792
UP_SEQ_FEATURE	transmembrane region	66	27.6151	0.278766	SYT1, LRRC8A, GRIN3B, SYNGR2, C3ORF45, KISS1R, PPAPDC3, KCNK7, KCNQ2, ANO9, AGPAT2, SLC43A2, PLD3, C5AR1, C17ORF62, CDHR2, PIGQ, SIGIRR, CLEC1A, TMEM135, NPTXR, CLEC12A, CLEC12B, ZDHHC12, C19ORF6, CLEC1B, ABCA7, HS3ST6, SLC38A3, FAM173A, FAM69B, IFITM1, IFITM2, IFITM3, GPAA1, CSMD3, TNFRSF8, SLC19A1, KCNMB1, SCARF1, CYB561D2, TNFRSF1B, CLEC9A, PKD1, IFITM5, B4GALNT4, C19ORF26, CD7, TMC6, SECTM1, …	237	4911	19113	1.08381	1	1	99.4064
SP_PIR_KEYWORDS	transmembrane	66	27.6151	0.298149	SYT1, LRRC8A, GRIN3B, SYNGR2, C3ORF45, KISS1R, PPAPDC3, KCNK7, KCNQ2, ANO9, AGPAT2, SLC43A2, PLD3, C5AR1, C17ORF62, CDHR2, PIGQ, SIGIRR, CLEC1A, TMEM135, NPTXR, CLEC12A, CLEC12B, ZDHHC12, C19ORF6, CLEC1B, ABCA7, HS3ST6, SLC38A3, FAM173A, FAM69B, IFITM1, IFITM2, IFITM3, GPAA1, CSMD3, TNFRSF8, SLC19A1, KCNMB1, SCARF1, CYB561D2, TNFRSF1B, CLEC9A, PKD1, IFITM5, B4GALNT4, C19ORF26, CD7, TMC6, SECTM1, …	237	4973	19235	1.07713	1	0.98457	99.0511
SP_PIR_KEYWORDS	membrane	81	33.8912	0.348192	PRX, GPRIN1, ATP5D, SYT1, LRRC8A, GRIN3B, KCNIP1, SYNGR2, C3ORF45, KISS1R, ANK2, PPAPDC3, KCNK7, KCNQ2, ANO9, AGPAT2, SLC43A2, PLD3, HYAL2, NDUFB10, C5AR1, NOXO1, C17ORF62, CDHR2, PIGQ, SLC9A3R2, SIGIRR, CLEC1A, TMEM135, NPTXR, CLEC12A, ZDHHC12, CLEC12B, C19ORF6, CLEC1B, ABCA7, HS3ST6, SLC38A3, FAM173A, IFITM1, FAM69B, IFITM2, IFITM3, GPAA1, RAB40C, TNFRSF8, CSMD3, SLC19A1, KCNMB1, SCARF1, CYB561…	237	6256	19235	1.05083	1	0.984116	99.6414
SP_PIR_KEYWORDS	glycoprotein	56	23.431	0.400534	SYT1, LRRC8A, LTBP3, GRIN3B, C17ORF99, KISS1R, KCNK7, SEMA3B, RTEL1, SLC43A2, ANO9, PLD3, HYAL1, HYAL2, C5AR1, HYAL3, CDHR2, SIGIRR, CLEC1A, NPTXR, CLEC12A, CLEC12B, C19ORF6, CLEC1B, CSF3, ABCA7, WFIKKN1, SLC38A3, HS3ST6, FAM173A, GPAA1, CSMD3, TNFRSF8, SLC19A1, KCNMB1, SCARF1, NUP214, TNFRSF1B, CLEC9A, MSLN, PKD1, B4GALNT4, CD7, COL18A1, TMC6, SECTM1, TMC8, SLC8A2, OLR1, C17ORF101, GPR77, CACNA2…	237	4318	19235	1.05257	1	0.980978	99.8808
UP_SEQ_FEATURE	glycosylation site:N-linked (GlcNAc...)	53	22.1757	0.461432	SYT1, LRRC8A, LTBP3, GRIN3B, C17ORF99, KISS1R, KCNK7, SEMA3B, RTEL1, SLC43A2, ANO9, PLD3, HYAL1, HYAL2, C5AR1, HYAL3, CDHR2, SIGIRR, CLEC1A, NPTXR, CLEC12A, CLEC12B, C19ORF6, CLEC1B, ABCA7, WFIKKN1, SLC38A3, HS3ST6, FAM173A, GPAA1, CSMD3, TNFRSF8, SLC19A1, KCNMB1, SCARF1, TNFRSF1B, MSLN, CLEC9A, PKD1, B4GALNT4, CD7, COL18A1, TMC6, SECTM1, TMC8, SLC8A2, OLR1, C17ORF101, GPR77, CACNA2D2, NOTCH1, PC…	237	4129	19113	1.03517	1	1	99.9939
SP_PIR_KEYWORDS	receptor	21	8.78661	0.479639	HYAL2, THRA, C5AR1, OLR1, MED24, TNFRSF8, GRIN3B, GPR77, SCARF1, TNFRSF1B, NOTCH1, KISS1R, NPTXR, NR1D1, CLEC12A, CLEC9A, CLEC12B, UTS2R, CLEC7A, RTEL1, CD7, CLEC1B	237	1583	19235	1.07667	1	0.980433	99.9815
UP_SEQ_FEATURE	topological domain:Cytoplasmic	42	17.5732	0.572166	SYT1, HS3ST6, LRRC8A, GPAA1, CSMD3, TNFRSF8, GRIN3B, SLC19A1, SCARF1, KCNMB1, CYB561D2, KISS1R, TNFRSF1B, PPAPDC3, KCNK7, CLEC9A, PKD1, B4GALNT4, ANO9, CD7, PLD3, SECTM1, TMC6, TMC8, C5AR1, SLC8A2, OLR1, C17ORF101, CDHR2, GPR77, CACNA2D2, SIGIRR, CLEC1A, SLC16A3, NOTCH1, NPTXR, CLEC12A, CLEC12B, RHOT2, YIPF5, UTS2R, CLEC7A, CLEC1B	237	3374	19113	1.00389	1	1	99.9998
SP_PIR_KEYWORDS	disulfide bond	34	14.2259	0.72665	CSF3, ABCA7, WFIKKN1, HS3ST6, LTBP3, CSMD3, TNFRSF8, GFER, HEXDC, SCARF1, TNFRSF1B, KISS1R, CLEC9A, PKD1, SEMA3B, RTEL1, CD7, COL18A1, SECTM1, HYAL1, HYAL2, C5AR1, HYAL3, EGFL7, OLR1, GPR77, CACNA2D2, SIGIRR, CLEC1A, NOTCH1, CLEC12A, CLEC12B, UTS2R, CLEC7A, CLEC1B	237	2924	19235	0.943725	1	0.992416	100
UP_SEQ_FEATURE	topological domain:Extracellular	31	12.9707	0.774766	ABCA7, LRRC8A, CSMD3, TNFRSF8, GRIN3B, SLC19A1, SCARF1, KCNMB1, TNFRSF1B, KISS1R, PPAPDC3, CLEC9A, PKD1, ANO9, CD7, SECTM1, C5AR1, SLC8A2, OLR1, CDHR2, GPR77, CACNA2D2, SIGIRR, SLC16A3, CLEC1A, NOTCH1, NPTXR, CLEC12A, CLEC12B, UTS2R, CLEC7A, CLEC1B	237	2719	19113	0.91946	1	1	100
UP_SEQ_FEATURE	disulfide bond	32	13.3891	0.784655	CSF3, ABCA7, WFIKKN1, HS3ST6, LTBP3, CSMD3, TNFRSF8, GFER, SCARF1, TNFRSF1B, KISS1R, CLEC9A, PKD1, SEMA3B, RTEL1, CD7, COL18A1, SECTM1, HYAL1, HYAL2, C5AR1, HYAL3, EGFL7, OLR1, GPR77, SIGIRR, CLEC1A, NOTCH1, CLEC12A, CLEC12B, UTS2R, CLEC7A, CLEC1B	237	2819	19113	0.915452	1	1	100
Annotation Cluster 33	Enrichment Score: 0.3627239691726203
Category	Term	Count	%	PValue	Genes	List Total	Pop Hits	Pop Total	Fold Enrichment	Bonferroni	Benjamini	FDR
GOTERM_MF_FAT	GO:0042277~peptide binding	8	3.34728	0.0137463	PPIF, KISS1R, C5AR1, CSNK1G2, GPX4, MSLN, UTS2R, GPR77	163	203	12983	3.13893	0.99606	0.749466	17.5571
GOTERM_MF_FAT	GO:0001653~peptide receptor activity	4	1.67364	0.170429	KISS1R, C5AR1, UTS2R, GPR77	163	114	12983	2.79475	1	0.976173	92.6181
GOTERM_MF_FAT	GO:0008528~peptide receptor activity, G-protein coupled	4	1.67364	0.170429	KISS1R, C5AR1, UTS2R, GPR77	163	114	12983	2.79475	1	0.976173	92.6181
KEGG_PATHWAY	hsa04080:Neuroactive ligand-receptor interaction	5	2.09205	0.369063	KISS1R, C5AR1, THRA, GRIN3B, UTS2R	62	256	5085	1.60188	1	0.999874	99.2339
GOTERM_BP_FAT	GO:0007610~behavior	7	2.92887	0.499354	KISS1R, C5AR1, NPW, SPTBN4, TSC2, UTS2R, GPR77	164	469	13528	1.23116	1	0.99962	99.9987
GOTERM_BP_FAT	GO:0044057~regulation of system process	4	1.67364	0.723535	KISS1R, THRA, GNAI2, UTS2R	164	309	13528	1.0678	1	0.999863	100
GOTERM_BP_FAT	GO:0007186~G-protein coupled receptor protein signaling pathway	11	4.60251	0.878716	GNAT1, KISS1R, TBL3, C5AR1, RGS1, GNAI2, NPW, PKD1, UTS2R, GPR77, RAPGEFL1	164	1123	13528	0.807984	1	0.999995	100
PIR_SUPERFAMILY	PIRSF800006:rhodopsin-like G protein-coupled receptors	4	1.67364	0.978551	KISS1R, C5AR1, UTS2R, GPR77	78	686	7396	0.552889	1	1	100
SP_PIR_KEYWORDS	transducer	6	2.51046	0.984102	GNAT1, KISS1R, C5AR1, GNAI2, UTS2R, GPR77	237	874	19235	0.557165	1	0.999989	100
INTERPRO	IPR017452:GPCR, rhodopsin-like superfamily	4	1.67364	0.993763	KISS1R, C5AR1, UTS2R, GPR77	203	726	16659	0.452143	1	1	100
INTERPRO	IPR000276:7TM GPCR, rhodopsin-like	4	1.67364	0.993826	KISS1R, C5AR1, UTS2R, GPR77	203	727	16659	0.451522	1	1	100
SP_PIR_KEYWORDS	g-protein coupled receptor	4	1.67364	0.997722	KISS1R, C5AR1, UTS2R, GPR77	237	816	19235	0.397845	1	1	100
Annotation Cluster 34	Enrichment Score: 0.3459134066330646
Category	Term	Count	%	PValue	Genes	List Total	Pop Hits	Pop Total	Fold Enrichment	Bonferroni	Benjamini	FDR
INTERPRO	IPR017441:Protein kinase, ATP binding site	8	3.34728	0.315023	CSNK1D, CSNK1G2, STK11, PTK6, MKNK2, HIPK4, SRMS, MAP3K11	203	455	16659	1.44288	1	0.999903	99.5037
SMART	SM00219:TyrKc	3	1.25523	0.392867	PTK6, SRMS, MAP3K11	105	118	9079	2.19831	1	0.998477	99.6226
INTERPRO	IPR001245:Tyrosine protein kinase	3	1.25523	0.42017	PTK6, SRMS, MAP3K11	203	118	16659	2.08637	1	0.999966	99.952
SMART	SM00326:SH3	4	1.67364	0.442666	NOXO1, PTK6, SRMS, MAP3K11	105	213	9079	1.62379	1	0.998835	99.855
SP_PIR_KEYWORDS	sh3 domain	4	1.67364	0.475769	NOXO1, PTK6, SRMS, MAP3K11	237	210	19235	1.54591	1	0.982926	99.9796
INTERPRO	IPR001452:Src homology-3 domain	4	1.67364	0.479001	NOXO1, PTK6, SRMS, MAP3K11	203	213	16659	1.54111	1	0.99997	99.9893
UP_SEQ_FEATURE	binding site:ATP	8	3.34728	0.504988	CSNK1D, CSNK1G2, STK11, PTK6, MKNK2, HIPK4, SRMS, MAP3K11	237	542	19113	1.19034	1	1	99.9984
UP_SEQ_FEATURE	domain:SH3	3	1.25523	0.645045	PTK6, SRMS, MAP3K11	237	177	19113	1.36687	1	1	100
Annotation Cluster 35	Enrichment Score: 0.33145655243533845
Category	Term	Count	%	PValue	Genes	List Total	Pop Hits	Pop Total	Fold Enrichment	Bonferroni	Benjamini	FDR
GOTERM_BP_FAT	GO:0016192~vesicle-mediated transport	9	3.76569	0.392071	ABCA7, SCYL1, SPTBN4, TSC2, AP3D1, YIPF5, CLEC7A, PCLO, SCARF1	164	576	13528	1.28887	1	0.9994	99.9693
GOTERM_BP_FAT	GO:0016044~membrane organization	6	2.51046	0.487254	PPIF, ABCA7, TSC2, GRIN3B, CLEC7A, SCARF1	164	381	13528	1.29902	1	0.999653	99.9981
GOTERM_BP_FAT	GO:0006897~endocytosis	4	1.67364	0.497195	ABCA7, TSC2, CLEC7A, SCARF1	164	220	13528	1.49978	1	0.999654	99.9986
GOTERM_BP_FAT	GO:0010324~membrane invagination	4	1.67364	0.497195	ABCA7, TSC2, CLEC7A, SCARF1	164	220	13528	1.49978	1	0.999654	99.9986
Annotation Cluster 36	Enrichment Score: 0.3290102100040402
Category	Term	Count	%	PValue	Genes	List Total	Pop Hits	Pop Total	Fold Enrichment	Bonferroni	Benjamini	FDR
GOTERM_CC_FAT	GO:0044459~plasma membrane part	29	12.1339	0.424587	ABCA7, SYT1, SLC38A3, RAB40C, GRIN3B, SLC19A1, SYNGR2, KCNMB1, ANK2, AP3D1, PKD1, CNN2, KCNQ2, C5AR1, MYO1C, OLR1, NOXO1, CDHR2, PCLO, SLC9A3R2, SYNGR3, SLC16A3, CLEC1A, PKP3, TSC2, RHBDL1, CLEC7A, KCTD16, CLEC1B	156	2203	12782	1.07859	1	0.999664	99.9316
GOTERM_CC_FAT	GO:0005887~integral to plasma membrane	16	6.69456	0.474801	SLC38A3, C5AR1, OLR1, NOXO1, GRIN3B, SLC19A1, SYNGR2, KCNMB1, SYNGR3, SLC16A3, CLEC1A, RHBDL1, PKD1, KCTD16, KCNQ2, CLEC1B	156	1188	12782	1.10351	1	0.999161	99.9795
GOTERM_CC_FAT	GO:0031226~intrinsic to plasma membrane	16	6.69456	0.511083	SLC38A3, C5AR1, OLR1, NOXO1, GRIN3B, SLC19A1, SYNGR2, KCNMB1, SYNGR3, SLC16A3, CLEC1A, RHBDL1, PKD1, KCTD16, KCNQ2, CLEC1B	156	1215	12782	1.07899	1	0.99887	99.992
Annotation Cluster 37	Enrichment Score: 0.32525498624188726
Category	Term	Count	%	PValue	Genes	List Total	Pop Hits	Pop Total	Fold Enrichment	Bonferroni	Benjamini	FDR
GOTERM_BP_FAT	GO:0045321~leukocyte activation	5	2.09205	0.333609	SBNO2, LRRC8A, CLEC7A, CD7, LCP2	164	242	13528	1.70429	1	0.999492	99.8635
GOTERM_BP_FAT	GO:0001775~cell activation	5	2.09205	0.455941	SBNO2, LRRC8A, CLEC7A, CD7, LCP2	164	287	13528	1.43707	1	0.999643	99.9949
GOTERM_BP_FAT	GO:0046649~lymphocyte activation	3	1.25523	0.695166	LRRC8A, CLEC7A, CD7	164	199	13528	1.24353	1	0.999833	100
Annotation Cluster 38	Enrichment Score: 0.3226285410943141
Category	Term	Count	%	PValue	Genes	List Total	Pop Hits	Pop Total	Fold Enrichment	Bonferroni	Benjamini	FDR
UP_SEQ_FEATURE	lipid moiety-binding region:N-myristoyl glycine	3	1.25523	0.412079	GNAT1, TUSC2, GNAI2	237	114	19113	2.12225	1	1	99.976
SP_PIR_KEYWORDS	myristate	3	1.25523	0.430151	GNAT1, TUSC2, GNAI2	237	119	19235	2.04606	1	0.979916	99.9388
GOTERM_BP_FAT	GO:0008283~cell proliferation	6	2.51046	0.607453	GNAT1, TUSC2, GNAI2, GFER, IFRD2, MAP3K11	164	436	13528	1.13515	1	0.999633	100
Annotation Cluster 39	Enrichment Score: 0.30571908539483306
Category	Term	Count	%	PValue	Genes	List Total	Pop Hits	Pop Total	Fold Enrichment	Bonferroni	Benjamini	FDR
GOTERM_BP_FAT	GO:0007059~chromosome segregation	3	1.25523	0.255304	BIRC5, NDC80, STAG1	164	81	13528	3.0551	1	0.999054	99.1694
GOTERM_BP_FAT	GO:0022402~cell cycle process	9	3.76569	0.371806	SSSCA1, PSMD13, STK11, RASSF1, PKD1, BIRC5, NDC80, MAP3K11, STAG1	164	565	13528	1.31397	1	0.999369	99.9477
SP_PIR_KEYWORDS	mitosis	4	1.67364	0.389218	SSSCA1, BIRC5, NDC80, STAG1	237	183	19235	1.774	1	0.982555	99.8475
GOTERM_CC_FAT	GO:0000775~chromosome, centromeric region	3	1.25523	0.445237	BIRC5, NDC80, TIGD5	156	124	12782	1.98232	1	0.999697	99.9577
GOTERM_BP_FAT	GO:0000278~mitotic cell cycle	6	2.51046	0.46165	SSSCA1, PSMD13, BIRC5, NDC80, MAP3K11, STAG1	164	370	13528	1.33764	1	0.999662	99.9957
GOTERM_BP_FAT	GO:0051301~cell division	5	2.09205	0.477082	SSSCA1, NOTCH1, BIRC5, NDC80, STAG1	164	295	13528	1.3981	1	0.99965	99.9973
SP_PIR_KEYWORDS	cell cycle	7	2.92887	0.488097	SSSCA1, TUSC2, STK11, RASSF1, BIRC5, NDC80, STAG1	237	461	19235	1.23237	1	0.978953	99.9851
GOTERM_BP_FAT	GO:0007067~mitosis	4	1.67364	0.497195	SSSCA1, BIRC5, NDC80, STAG1	164	220	13528	1.49978	1	0.999654	99.9986
GOTERM_BP_FAT	GO:0000280~nuclear division	4	1.67364	0.497195	SSSCA1, BIRC5, NDC80, STAG1	164	220	13528	1.49978	1	0.999654	99.9986
GOTERM_BP_FAT	GO:0000087~M phase of mitotic cell cycle	4	1.67364	0.510206	SSSCA1, BIRC5, NDC80, STAG1	164	224	13528	1.473	1	0.999606	99.9991
GOTERM_BP_FAT	GO:0048285~organelle fission	4	1.67364	0.523541	SSSCA1, BIRC5, NDC80, STAG1	164	229	13528	1.44084	1	0.999641	99.9994
GOTERM_BP_FAT	GO:0022403~cell cycle phase	6	2.51046	0.561198	SSSCA1, PSMD13, BIRC5, NDC80, MAP3K11, STAG1	164	414	13528	1.19548	1	0.999703	99.9998
GOTERM_BP_FAT	GO:0000279~M phase	5	2.09205	0.562974	SSSCA1, PSMD13, BIRC5, NDC80, STAG1	164	329	13528	1.25361	1	0.999676	99.9999
GOTERM_BP_FAT	GO:0007049~cell cycle	10	4.1841	0.595565	SSSCA1, TUSC2, PSMD13, STK11, RASSF1, PKD1, BIRC5, NDC80, MAP3K11, STAG1	164	776	13528	1.06299	1	0.999597	100
SP_PIR_KEYWORDS	cell division	4	1.67364	0.631522	SSSCA1, BIRC5, NDC80, STAG1	237	264	19235	1.2297	1	0.98815	99.9998
GOTERM_CC_FAT	GO:0005694~chromosome	6	2.51046	0.660403	SMCHD1, BIRC5, NDC80, TIGD5, CBX6, STAG1	156	460	12782	1.06873	1	0.999151	99.9999
GOTERM_CC_FAT	GO:0044427~chromosomal part	5	2.09205	0.692983	BIRC5, NDC80, TIGD5, CBX6, STAG1	156	386	12782	1.06135	1	0.998847	100
Annotation Cluster 40	Enrichment Score: 0.29126940680206087
Category	Term	Count	%	PValue	Genes	List Total	Pop Hits	Pop Total	Fold Enrichment	Bonferroni	Benjamini	FDR
GOTERM_BP_FAT	GO:0031175~neuron projection development	6	2.51046	0.196633	GPRIN1, NOTCH1, STMN3, SPTBN4, SEMA3B, SCARF1	164	256	13528	1.93331	1	0.999892	97.1512
GOTERM_BP_FAT	GO:0048666~neuron development	7	2.92887	0.225441	GPRIN1, GNAT1, NOTCH1, STMN3, SPTBN4, SEMA3B, SCARF1	164	339	13528	1.70329	1	0.999663	98.4263
GOTERM_BP_FAT	GO:0030030~cell projection organization	7	2.92887	0.283885	GPRIN1, NOTCH1, STMN3, SPTBN4, TSC2, SEMA3B, SCARF1	164	368	13528	1.56906	1	0.999427	99.5603
GOTERM_BP_FAT	GO:0030182~neuron differentiation	7	2.92887	0.433659	GPRIN1, GNAT1, NOTCH1, STMN3, SPTBN4, SEMA3B, SCARF1	164	438	13528	1.3183	1	0.999443	99.9903
GOTERM_BP_FAT	GO:0000904~cell morphogenesis involved in differentiation	4	1.67364	0.566473	COL18A1, NOTCH1, SPTBN4, SEMA3B	164	244	13528	1.35226	1	0.99966	99.9999
GOTERM_BP_FAT	GO:0000902~cell morphogenesis	5	2.09205	0.625453	COL18A1, NOTCH1, SPTBN4, SEMA3B, NDC80	164	356	13528	1.15854	1	0.999709	100
GOTERM_BP_FAT	GO:0007409~axonogenesis	3	1.25523	0.678957	NOTCH1, SPTBN4, SEMA3B	164	193	13528	1.28219	1	0.99981	100
GOTERM_BP_FAT	GO:0032989~cellular component morphogenesis	5	2.09205	0.70895	COL18A1, NOTCH1, SPTBN4, SEMA3B, NDC80	164	397	13528	1.03889	1	0.999861	100
GOTERM_BP_FAT	GO:0048667~cell morphogenesis involved in neuron differentiation	3	1.25523	0.720682	NOTCH1, SPTBN4, SEMA3B	164	209	13528	1.18404	1	0.999866	100
GOTERM_BP_FAT	GO:0048812~neuron projection morphogenesis	3	1.25523	0.730378	NOTCH1, SPTBN4, SEMA3B	164	213	13528	1.1618	1	0.999879	100
GOTERM_BP_FAT	GO:0048858~cell projection morphogenesis	3	1.25523	0.798123	NOTCH1, SPTBN4, SEMA3B	164	245	13528	1.01005	1	0.999955	100
GOTERM_BP_FAT	GO:0032990~cell part morphogenesis	3	1.25523	0.817699	NOTCH1, SPTBN4, SEMA3B	164	256	13528	0.966654	1	0.999971	100
Annotation Cluster 41	Enrichment Score: 0.2879214423956738
Category	Term	Count	%	PValue	Genes	List Total	Pop Hits	Pop Total	Fold Enrichment	Bonferroni	Benjamini	FDR
GOTERM_CC_FAT	GO:0030135~coated vesicle	5	2.09205	0.127827	SYT1, SCYL1, YIPF5, PCLO, SYNGR3	156	159	12782	2.5766	1	1	83.5255
GOTERM_CC_FAT	GO:0008021~synaptic vesicle	3	1.25523	0.235152	SYT1, PCLO, SYNGR3	156	76	12782	3.23431	1	0.9999	97.0834
SP_PIR_KEYWORDS	cytoplasmic vesicle	5	2.09205	0.332485	RILP, SYT1, YIPF5, SYNGR2, SYNGR3	237	238	19235	1.70505	1	0.985197	99.5095
GOTERM_CC_FAT	GO:0030136~clathrin-coated vesicle	3	1.25523	0.477468	SYT1, PCLO, SYNGR3	156	132	12782	1.86218	1	0.998956	99.9808
SP_PIR_KEYWORDS	synapse	4	1.67364	0.48653	SYT1, GRIN3B, PCLO, SYNGR3	237	213	19235	1.52414	1	0.980296	99.9845
GOTERM_CC_FAT	GO:0030659~cytoplasmic vesicle membrane	3	1.25523	0.504726	RILP, SYT1, SCYL1	156	139	12782	1.7684	1	0.998993	99.9905
GOTERM_CC_FAT	GO:0012506~vesicle membrane	3	1.25523	0.543336	RILP, SYT1, SCYL1	156	151	12782	1.62787	1	0.998812	99.9968
SP_PIR_KEYWORDS	cell junction	6	2.51046	0.545609	SYT1, PKP3, CDHR2, GRIN3B, PCLO, SYNGR3	237	399	19235	1.22046	1	0.983606	99.9969
GOTERM_CC_FAT	GO:0044456~synapse part	4	1.67364	0.576505	SYT1, GRIN3B, PCLO, SYNGR3	156	246	12782	1.33229	1	0.999041	99.9988
GOTERM_CC_FAT	GO:0016023~cytoplasmic membrane-bounded vesicle	7	2.92887	0.661661	RILP, SYT1, NOTCH1, SCYL1, YIPF5, PCLO, SYNGR3	156	550	12782	1.04282	1	0.999023	99.9999
GOTERM_CC_FAT	GO:0044433~cytoplasmic vesicle part	3	1.25523	0.665614	RILP, SYT1, SCYL1	156	187	12782	1.31448	1	0.998937	99.9999
GOTERM_CC_FAT	GO:0031988~membrane-bounded vesicle	7	2.92887	0.691906	RILP, SYT1, NOTCH1, SCYL1, YIPF5, PCLO, SYNGR3	156	568	12782	1.00977	1	0.998981	100
GOTERM_CC_FAT	GO:0030054~cell junction	6	2.51046	0.758252	SYT1, PKP3, CDHR2, CNN2, GRIN3B, PCLO	156	518	12782	0.949064	1	0.998664	100
GOTERM_CC_FAT	GO:0031410~cytoplasmic vesicle	7	2.92887	0.797036	RILP, SYT1, NOTCH1, SCYL1, YIPF5, PCLO, SYNGR3	156	642	12782	0.893382	1	0.999052	100
GOTERM_CC_FAT	GO:0045202~synapse	4	1.67364	0.809045	SYT1, GRIN3B, PCLO, SYNGR3	156	355	12782	0.923221	1	0.998991	100
GOTERM_CC_FAT	GO:0031982~vesicle	7	2.92887	0.828867	RILP, SYT1, NOTCH1, SCYL1, YIPF5, PCLO, SYNGR3	156	670	12782	0.856047	1	0.999207	100
Annotation Cluster 42	Enrichment Score: 0.28690231511937786
Category	Term	Count	%	PValue	Genes	List Total	Pop Hits	Pop Total	Fold Enrichment	Bonferroni	Benjamini	FDR
GOTERM_BP_FAT	GO:0006952~defense response	10	4.1841	0.323279	CLEC1A, TNFRSF1B, C5AR1, OLR1, TSC2, APOBEC3G, CLEC7A, APOBEC3F, SIGIRR, CLEC1B	164	615	13528	1.34127	1	0.999459	99.8247
GOTERM_BP_FAT	GO:0006954~inflammatory response	5	2.09205	0.553254	TNFRSF1B, OLR1, TSC2, CLEC7A, SIGIRR	164	325	13528	1.26904	1	0.999687	99.9998
GOTERM_BP_FAT	GO:0009611~response to wounding	6	2.51046	0.770533	TNFRSF1B, NOTCH1, OLR1, TSC2, CLEC7A, SIGIRR	164	530	13528	0.933824	1	0.999921	100
Annotation Cluster 43	Enrichment Score: 0.28556335697722396
Category	Term	Count	%	PValue	Genes	List Total	Pop Hits	Pop Total	Fold Enrichment	Bonferroni	Benjamini	FDR
GOTERM_CC_FAT	GO:0016604~nuclear body	4	1.67364	0.333518	ZMIZ1, PRPF8, SPTBN4, CASC3	156	168	12782	1.95085	1	0.999412	99.5252
GOTERM_CC_FAT	GO:0016607~nuclear speck	3	1.25523	0.355901	ZMIZ1, PRPF8, CASC3	156	103	12782	2.38648	1	0.99948	99.6974
GOTERM_CC_FAT	GO:0005654~nucleoplasm	10	4.1841	0.750701	POLR2E, MYO1C, ZMIZ1, PRPF8, SPTBN4, MED24, CIRBP, CASC3, RPS2, NTHL1	156	882	12782	0.928978	1	0.998771	100
GOTERM_CC_FAT	GO:0044451~nucleoplasm part	6	2.51046	0.808781	POLR2E, ZMIZ1, PRPF8, SPTBN4, MED24, CASC3	156	555	12782	0.885793	1	0.999087	100
Annotation Cluster 44	Enrichment Score: 0.27939792831114996
Category	Term	Count	%	PValue	Genes	List Total	Pop Hits	Pop Total	Fold Enrichment	Bonferroni	Benjamini	FDR
INTERPRO	IPR015943:WD40/YVTN repeat-like	6	2.51046	0.299822	NUP214, TBL3, WDR18, SEMA3B, WDR24, WDR90	203	300	16659	1.64128	1	0.999903	99.3249
SMART	SM00320:WD40	5	2.09205	0.363466	NUP214, TBL3, WDR18, WDR24, WDR90	105	266	9079	1.62531	1	0.999602	99.3596
INTERPRO	IPR001680:WD40 repeat	5	2.09205	0.403609	NUP214, TBL3, WDR18, WDR24, WDR90	203	266	16659	1.54256	1	0.999963	99.9288
UP_SEQ_FEATURE	repeat:WD 6	4	1.67364	0.42363	TBL3, WDR18, WDR24, WDR90	237	192	19113	1.68012	1	1	99.9824
INTERPRO	IPR019782:WD40 repeat 2	4	1.67364	0.518598	TBL3, WDR18, WDR24, WDR90	203	226	16659	1.45246	1	0.999987	99.9965
UP_SEQ_FEATURE	repeat:WD 5	4	1.67364	0.551486	TBL3, WDR18, WDR24, WDR90	237	233	19113	1.38447	1	1	99.9997
INTERPRO	IPR017986:WD40 repeat, region	4	1.67364	0.556602	TBL3, WDR18, WDR24, WDR90	203	238	16659	1.37923	1	0.999987	99.9989
INTERPRO	IPR019781:WD40 repeat, subgroup	4	1.67364	0.568311	TBL3, WDR18, WDR24, WDR90	203	242	16659	1.35643	1	0.999987	99.9992
UP_SEQ_FEATURE	repeat:WD 4	4	1.67364	0.601719	TBL3, WDR18, WDR24, WDR90	237	251	19113	1.28519	1	1	99.9999
UP_SEQ_FEATURE	repeat:WD 3	4	1.67364	0.638344	TBL3, WDR18, WDR24, WDR90	237	265	19113	1.21729	1	1	100
INTERPRO	IPR019775:WD40 repeat, conserved site	4	1.67364	0.656095	TBL3, WDR18, WDR24, WDR90	203	277	16659	1.18504	1	0.999999	100
UP_SEQ_FEATURE	repeat:WD 2	4	1.67364	0.660619	TBL3, WDR18, WDR24, WDR90	237	274	19113	1.17731	1	1	100
UP_SEQ_FEATURE	repeat:WD 1	4	1.67364	0.660619	TBL3, WDR18, WDR24, WDR90	237	274	19113	1.17731	1	1	100
SP_PIR_KEYWORDS	wd repeat	4	1.67364	0.661212	TBL3, WDR18, WDR24, WDR90	237	276	19235	1.17624	1	0.990495	99.9999
Annotation Cluster 45	Enrichment Score: 0.2761007258523742
Category	Term	Count	%	PValue	Genes	List Total	Pop Hits	Pop Total	Fold Enrichment	Bonferroni	Benjamini	FDR
GOTERM_CC_FAT	GO:0005815~microtubule organizing center	6	2.51046	0.193667	SCYL1, RASSF1, SPATC1, BIRC5, KPTN, MAP3K11	156	253	12782	1.94314	1	0.999993	94.1476
GOTERM_CC_FAT	GO:0005813~centrosome	5	2.09205	0.288533	SCYL1, RASSF1, SPATC1, BIRC5, MAP3K11	156	224	12782	1.82893	1	0.999254	98.8765
SP_PIR_KEYWORDS	cytoskeleton	9	3.76569	0.522444	EPPK1, SCYL1, ANK2, RASSF1, SPTBN4, SPATC1, BIRC5, MAP3K11, PLEC	237	636	19235	1.1485	1	0.980302	99.994
GOTERM_CC_FAT	GO:0005856~cytoskeleton	16	6.69456	0.713071	EPPK1, MYO1C, SPTBN4, SPATC1, BIRC5, PCLO, SCYL1, ANK2, FRMD8, RASSF1, NARF, TSC2, CNN2, KPTN, MAP3K11, PLEC	156	1381	12782	0.949294	1	0.998958	100
GOTERM_CC_FAT	GO:0015630~microtubule cytoskeleton	6	2.51046	0.801197	SCYL1, RASSF1, SPATC1, BIRC5, KPTN, MAP3K11	156	549	12782	0.895474	1	0.999033	100
GOTERM_CC_FAT	GO:0044430~cytoskeletal part	10	4.1841	0.824743	SCYL1, MYO1C, RASSF1, NARF, SPTBN4, TSC2, SPATC1, BIRC5, KPTN, MAP3K11	156	952	12782	0.860671	1	0.999214	100
GOTERM_CC_FAT	GO:0005874~microtubule	3	1.25523	0.848814	RASSF1, BIRC5, MAP3K11	156	274	12782	0.897108	1	0.999336	100
Annotation Cluster 46	Enrichment Score: 0.25149222921713177
Category	Term	Count	%	PValue	Genes	List Total	Pop Hits	Pop Total	Fold Enrichment	Bonferroni	Benjamini	FDR
GOTERM_BP_FAT	GO:0051046~regulation of secretion	4	1.67364	0.432417	SYT1, KISS1R, UTS2R, PCLO	164	202	13528	1.63342	1	0.999512	99.9899
GOTERM_BP_FAT	GO:0060341~regulation of cellular localization	4	1.67364	0.577547	ZC3H3, SYT1, KISS1R, PCLO	164	248	13528	1.33045	1	0.99962	99.9999
GOTERM_BP_FAT	GO:0046903~secretion	4	1.67364	0.704746	SYT1, KISS1R, PCLO, LCP2	164	300	13528	1.09984	1	0.999854	100
Annotation Cluster 47	Enrichment Score: 0.24232939711868295
Category	Term	Count	%	PValue	Genes	List Total	Pop Hits	Pop Total	Fold Enrichment	Bonferroni	Benjamini	FDR
GOTERM_BP_FAT	GO:0007610~behavior	7	2.92887	0.499354	KISS1R, C5AR1, NPW, SPTBN4, TSC2, UTS2R, GPR77	164	469	13528	1.23116	1	0.99962	99.9987
GOTERM_BP_FAT	GO:0006935~chemotaxis	3	1.25523	0.577192	C5AR1, TSC2, GPR77	164	160	13528	1.54665	1	0.999638	99.9999
GOTERM_BP_FAT	GO:0042330~taxis	3	1.25523	0.577192	C5AR1, TSC2, GPR77	164	160	13528	1.54665	1	0.999638	99.9999
GOTERM_BP_FAT	GO:0007626~locomotory behavior	4	1.67364	0.645111	C5AR1, SPTBN4, TSC2, GPR77	164	274	13528	1.2042	1	0.999742	100
Annotation Cluster 48	Enrichment Score: 0.2392164281426804
Category	Term	Count	%	PValue	Genes	List Total	Pop Hits	Pop Total	Fold Enrichment	Bonferroni	Benjamini	FDR
UP_SEQ_FEATURE	topological domain:Lumenal	8	3.34728	0.309165	PLD3, TMC6, HS3ST6, TMC8, C17ORF101, GPAA1, YIPF5, B4GALNT4	237	444	19113	1.45307	1	1	99.6979
SP_PIR_KEYWORDS	endoplasmic reticulum	9	3.76569	0.651193	PLD3, TMC6, TMC8, INPP5K, PPAPDC3, GPAA1, SEMA3B, YIPF5, FAF2	237	713	19235	1.02446	1	0.989985	99.9999
GOTERM_CC_FAT	GO:0005783~endoplasmic reticulum	8	3.34728	0.951593	PLD3, TMC6, TMC8, INPP5K, GPAA1, SEMA3B, YIPF5, AGPAT2	156	960	12782	0.682799	1	0.999983	100
Annotation Cluster 49	Enrichment Score: 0.2359071138746712
Category	Term	Count	%	PValue	Genes	List Total	Pop Hits	Pop Total	Fold Enrichment	Bonferroni	Benjamini	FDR
UP_SEQ_FEATURE	repeat:LRR 3	5	2.09205	0.513225	NLRP6, LRRC8A, PKD1, FBXL16, ZER1	237	299	19113	1.34859	1	1	99.9988
UP_SEQ_FEATURE	repeat:LRR 1	5	2.09205	0.554713	NLRP6, LRRC8A, PKD1, FBXL16, ZER1	237	318	19113	1.26801	1	1	99.9997
UP_SEQ_FEATURE	repeat:LRR 5	4	1.67364	0.555831	NLRP6, LRRC8A, PKD1, FBXL16	237	231	19113	1.39646	1	1	99.9997
SP_PIR_KEYWORDS	leucine-rich repeat	5	2.09205	0.563041	NLRP6, LRRC8A, PKD1, FBXL16, ZER1	237	322	19235	1.26025	1	0.983082	99.9981
UP_SEQ_FEATURE	repeat:LRR 2	5	2.09205	0.563952	NLRP6, LRRC8A, PKD1, FBXL16, ZER1	237	319	19113	1.26404	1	1	99.9998
UP_SEQ_FEATURE	repeat:LRR 4	4	1.67364	0.604414	NLRP6, LRRC8A, PKD1, FBXL16	237	252	19113	1.28009	1	1	100
UP_SEQ_FEATURE	repeat:LRR 6	3	1.25523	0.734876	LRRC8A, PKD1, FBXL16	237	210	19113	1.15208	1	1	100
Annotation Cluster 50	Enrichment Score: 0.2194533921602903
Category	Term	Count	%	PValue	Genes	List Total	Pop Hits	Pop Total	Fold Enrichment	Bonferroni	Benjamini	FDR
GOTERM_BP_FAT	GO:0006913~nucleocytoplasmic transport	3	1.25523	0.563398	ZC3H3, NUP214, TSC2	164	156	13528	1.5863	1	0.999658	99.9999
GOTERM_BP_FAT	GO:0051169~nuclear transport	3	1.25523	0.570118	ZC3H3, NUP214, TSC2	164	158	13528	1.56622	1	0.999646	99.9999
GOTERM_BP_FAT	GO:0046907~intracellular transport	8	3.34728	0.683691	PPIF, ATP5D, ZC3H3, NUP214, SCYL1, TSC2, RHOT2, AP3D1	164	657	13528	1.00442	1	0.999821	100
Annotation Cluster 51	Enrichment Score: 0.1964859703528374
Category	Term	Count	%	PValue	Genes	List Total	Pop Hits	Pop Total	Fold Enrichment	Bonferroni	Benjamini	FDR
GOTERM_BP_FAT	GO:0006366~transcription from RNA polymerase II promoter	4	1.67364	0.537975	THRA, POLR2E, GMEB2, MED24	164	234	13528	1.41005	1	0.999661	99.9996
GOTERM_BP_FAT	GO:0006351~transcription, DNA-dependent	4	1.67364	0.687248	THRA, POLR2E, GMEB2, MED24	164	292	13528	1.12997	1	0.999827	100
GOTERM_BP_FAT	GO:0032774~RNA biosynthetic process	4	1.67364	0.696091	THRA, POLR2E, GMEB2, MED24	164	296	13528	1.1147	1	0.999828	100
Annotation Cluster 52	Enrichment Score: 0.19615337188790094
Category	Term	Count	%	PValue	Genes	List Total	Pop Hits	Pop Total	Fold Enrichment	Bonferroni	Benjamini	FDR
GOTERM_BP_FAT	GO:0007010~cytoskeleton organization	7	2.92887	0.429361	STMN3, INPP5K, SPTBN4, CNN2, NDC80, KPTN, PCLO	164	436	13528	1.32435	1	0.999517	99.989
GOTERM_BP_FAT	GO:0030036~actin cytoskeleton organization	3	1.25523	0.759946	INPP5K, CNN2, KPTN	164	226	13528	1.09497	1	0.999921	100
GOTERM_BP_FAT	GO:0030029~actin filament-based process	3	1.25523	0.790559	INPP5K, CNN2, KPTN	164	241	13528	1.02682	1	0.999946	100
Annotation Cluster 53	Enrichment Score: 0.1887084774804738
Category	Term	Count	%	PValue	Genes	List Total	Pop Hits	Pop Total	Fold Enrichment	Bonferroni	Benjamini	FDR
GOTERM_BP_FAT	GO:0007507~heart development	4	1.67364	0.473575	NOTCH1, ZMIZ1, TSC2, PKD1	164	215	13528	1.53466	1	0.999649	99.997
GOTERM_BP_FAT	GO:0001701~in utero embryonic development	3	1.25523	0.629248	ZMIZ1, ENDOG, PKD1	164	176	13528	1.40604	1	0.999718	100
GOTERM_BP_FAT	GO:0043009~chordate embryonic development	4	1.67364	0.765555	ZMIZ1, ENDOG, TSC2, PKD1	164	331	13528	0.996831	1	0.999926	100
GOTERM_BP_FAT	GO:0009792~embryonic development ending in birth or egg hatching	4	1.67364	0.770867	ZMIZ1, ENDOG, TSC2, PKD1	164	334	13528	0.987878	1	0.999918	100
Annotation Cluster 54	Enrichment Score: 0.18493864357136766
Category	Term	Count	%	PValue	Genes	List Total	Pop Hits	Pop Total	Fold Enrichment	Bonferroni	Benjamini	FDR
GOTERM_BP_FAT	GO:0030334~regulation of cell migration	3	1.25523	0.607119	COL18A1, KISS1R, EGFL7	164	169	13528	1.46428	1	0.99965	100
GOTERM_BP_FAT	GO:0040012~regulation of locomotion	3	1.25523	0.676189	COL18A1, KISS1R, EGFL7	164	192	13528	1.28887	1	0.999808	100
GOTERM_BP_FAT	GO:0051270~regulation of cell motion	3	1.25523	0.678957	COL18A1, KISS1R, EGFL7	164	193	13528	1.28219	1	0.99981	100
Annotation Cluster 55	Enrichment Score: 0.17866293815911738
Category	Term	Count	%	PValue	Genes	List Total	Pop Hits	Pop Total	Fold Enrichment	Bonferroni	Benjamini	FDR
GOTERM_BP_FAT	GO:0006397~mRNA processing	5	2.09205	0.543423	ZC3H3, POLR2E, PRPF8, CASC3, PUF60	164	321	13528	1.28486	1	0.999658	99.9997
GOTERM_CC_FAT	GO:0030529~ribonucleoprotein complex	7	2.92887	0.59794	TBL3, PRPF8, BTBD2, RPL3L, CASC3, RPS2, PUF60	156	515	12782	1.11369	1	0.998855	99.9994
GOTERM_BP_FAT	GO:0006396~RNA processing	7	2.92887	0.65007	ZC3H3, TBL3, POLR2E, EXOSC4, PRPF8, CASC3, PUF60	164	547	13528	1.0556	1	0.999757	100
GOTERM_BP_FAT	GO:0016071~mRNA metabolic process	5	2.09205	0.655559	ZC3H3, POLR2E, PRPF8, CASC3, PUF60	164	370	13528	1.1147	1	0.999722	100
GOTERM_BP_FAT	GO:0008380~RNA splicing	4	1.67364	0.668994	POLR2E, PRPF8, CASC3, PUF60	164	284	13528	1.1618	1	0.999784	100
SP_PIR_KEYWORDS	mrna splicing	3	1.25523	0.729224	PRPF8, CASC3, PUF60	237	209	19235	1.16498	1	0.992172	100
SP_PIR_KEYWORDS	mrna processing	3	1.25523	0.831206	PRPF8, CASC3, PUF60	237	260	19235	0.936465	1	0.996559	100
Annotation Cluster 56	Enrichment Score: 0.17026445708883436
Category	Term	Count	%	PValue	Genes	List Total	Pop Hits	Pop Total	Fold Enrichment	Bonferroni	Benjamini	FDR
GOTERM_BP_FAT	GO:0007601~visual perception	4	1.67364	0.481338	GNAT1, COL18A1, PITPNA, PRPF8	164	216	13528	1.52755	1	0.999658	99.9977
GOTERM_BP_FAT	GO:0050953~sensory perception of light stimulus	4	1.67364	0.481338	GNAT1, COL18A1, PITPNA, PRPF8	164	216	13528	1.52755	1	0.999658	99.9977
GOTERM_BP_FAT	GO:0007600~sensory perception	7	2.92887	0.930545	GNAT1, COL18A1, C5AR1, PITPNA, PRPF8, SPTBN4, KPTN	164	810	13528	0.712858	1	0.999999	100
GOTERM_BP_FAT	GO:0050890~cognition	7	2.92887	0.966729	GNAT1, COL18A1, C5AR1, PITPNA, PRPF8, SPTBN4, KPTN	164	909	13528	0.63522	1	1	100
Annotation Cluster 57	Enrichment Score: 0.16829586770150973
Category	Term	Count	%	PValue	Genes	List Total	Pop Hits	Pop Total	Fold Enrichment	Bonferroni	Benjamini	FDR
GOTERM_BP_FAT	GO:0006461~protein complex assembly	7	2.92887	0.57214	SYT1, POLR2E, TSC2, GPAA1, MED24, SLC9A3R2, MAP3K11	164	505	13528	1.1434	1	0.999641	99.9999
GOTERM_BP_FAT	GO:0070271~protein complex biogenesis	7	2.92887	0.57214	SYT1, POLR2E, TSC2, GPAA1, MED24, SLC9A3R2, MAP3K11	164	505	13528	1.1434	1	0.999641	99.9999
GOTERM_BP_FAT	GO:0051259~protein oligomerization	3	1.25523	0.623025	SYT1, TSC2, MAP3K11	164	174	13528	1.4222	1	0.999709	100
GOTERM_BP_FAT	GO:0065003~macromolecular complex assembly	7	2.92887	0.818451	SYT1, POLR2E, TSC2, GPAA1, MED24, SLC9A3R2, MAP3K11	164	665	13528	0.868293	1	0.99997	100
GOTERM_BP_FAT	GO:0043933~macromolecular complex subunit organization	7	2.92887	0.863014	SYT1, POLR2E, TSC2, GPAA1, MED24, SLC9A3R2, MAP3K11	164	710	13528	0.81326	1	0.999992	100
Annotation Cluster 58	Enrichment Score: 0.16685733500488598
Category	Term	Count	%	PValue	Genes	List Total	Pop Hits	Pop Total	Fold Enrichment	Bonferroni	Benjamini	FDR
GOTERM_BP_FAT	GO:0008104~protein localization	13	5.43933	0.374446	RILP, MYO1C, SPTBN4, GPAA1, RAB40C, GRIN3B, NDC80, NUP214, VPS13D, TSC2, AP3D1, YIPF5, LCP2	164	882	13528	1.21581	1	0.999352	99.9511
GOTERM_BP_FAT	GO:0015031~protein transport	8	3.34728	0.818734	RILP, NUP214, MYO1C, TSC2, AP3D1, RAB40C, YIPF5, LCP2	164	762	13528	0.866014	1	0.999969	100
GOTERM_BP_FAT	GO:0045184~establishment of protein localization	8	3.34728	0.825888	RILP, NUP214, MYO1C, TSC2, AP3D1, RAB40C, YIPF5, LCP2	164	769	13528	0.858131	1	0.999974	100
SP_PIR_KEYWORDS	protein transport	5	2.09205	0.849412	RILP, NUP214, MYO1C, AP3D1, YIPF5	237	485	19235	0.836705	1	0.997253	100
Annotation Cluster 59	Enrichment Score: 0.1660195179028306
Category	Term	Count	%	PValue	Genes	List Total	Pop Hits	Pop Total	Fold Enrichment	Bonferroni	Benjamini	FDR
GOTERM_CC_FAT	GO:0031981~nuclear lumen	18	7.53138	0.597089	MIDN, TBL3, POLR2E, MYO1C, EXOSC4, SPTBN4, MED24, BIRC5, APOBEC3G, CASC3, PARP10, RPS2, APOBEC3F, ZMIZ1, PRPF8, NARF, CIRBP, NTHL1	156	1450	12782	1.01714	1	0.999036	99.9994
GOTERM_CC_FAT	GO:0005730~nucleolus	9	3.76569	0.616289	MIDN, TBL3, MYO1C, EXOSC4, APOBEC3G, BIRC5, PARP10, RPS2, APOBEC3F	156	698	12782	1.05648	1	0.999024	99.9997
GOTERM_CC_FAT	GO:0070013~intracellular organelle lumen	21	8.78661	0.678113	ATP5D, MIDN, TBL3, POLR2E, MYO1C, EXOSC4, SPTBN4, MED24, BIRC5, APOBEC3G, CASC3, PARP10, RPS2, APOBEC3F, SIRT3, PPIF, ZMIZ1, PRPF8, NARF, CIRBP, NTHL1	156	1779	12782	0.967203	1	0.999019	100
GOTERM_CC_FAT	GO:0043233~organelle lumen	21	8.78661	0.717863	ATP5D, MIDN, TBL3, POLR2E, MYO1C, EXOSC4, SPTBN4, MED24, BIRC5, APOBEC3G, CASC3, PARP10, RPS2, APOBEC3F, SIRT3, PPIF, ZMIZ1, PRPF8, NARF, CIRBP, NTHL1	156	1820	12782	0.945414	1	0.998912	100
GOTERM_CC_FAT	GO:0031974~membrane-enclosed lumen	21	8.78661	0.750323	ATP5D, MIDN, TBL3, POLR2E, MYO1C, EXOSC4, SPTBN4, MED24, BIRC5, APOBEC3G, CASC3, PARP10, RPS2, APOBEC3F, SIRT3, PPIF, ZMIZ1, PRPF8, NARF, CIRBP, NTHL1	156	1856	12782	0.927076	1	0.998902	100
GOTERM_CC_FAT	GO:0005654~nucleoplasm	10	4.1841	0.750701	POLR2E, MYO1C, ZMIZ1, PRPF8, SPTBN4, MED24, CIRBP, CASC3, RPS2, NTHL1	156	882	12782	0.928978	1	0.998771	100
Annotation Cluster 60	Enrichment Score: 0.16574096507595085
Category	Term	Count	%	PValue	Genes	List Total	Pop Hits	Pop Total	Fold Enrichment	Bonferroni	Benjamini	FDR
GOTERM_BP_FAT	GO:0043066~negative regulation of apoptosis	5	2.09205	0.621021	NOTCH1, SNCB, EEF1A2, BIRC5, RTEL1	164	354	13528	1.16508	1	0.999712	100
GOTERM_BP_FAT	GO:0043069~negative regulation of programmed cell death	5	2.09205	0.632041	NOTCH1, SNCB, EEF1A2, BIRC5, RTEL1	164	359	13528	1.14886	1	0.99972	100
GOTERM_BP_FAT	GO:0060548~negative regulation of cell death	5	2.09205	0.63422	NOTCH1, SNCB, EEF1A2, BIRC5, RTEL1	164	360	13528	1.14566	1	0.999719	100
GOTERM_BP_FAT	GO:0042981~regulation of apoptosis	10	4.1841	0.638328	PPIF, COL18A1, NOTCH1, SNCB, ENDOG, EEF1A2, TNFRSF8, BIRC5, RTEL1, MAP3K11	164	804	13528	1.02597	1	0.999729	100
GOTERM_BP_FAT	GO:0043067~regulation of programmed cell death	10	4.1841	0.650095	PPIF, COL18A1, NOTCH1, SNCB, ENDOG, EEF1A2, TNFRSF8, BIRC5, RTEL1, MAP3K11	164	812	13528	1.01586	1	0.999744	100
GOTERM_BP_FAT	GO:0010941~regulation of cell death	10	4.1841	0.654453	PPIF, COL18A1, NOTCH1, SNCB, ENDOG, EEF1A2, TNFRSF8, BIRC5, RTEL1, MAP3K11	164	815	13528	1.01212	1	0.999742	100
GOTERM_BP_FAT	GO:0006916~anti-apoptosis	3	1.25523	0.713221	EEF1A2, BIRC5, RTEL1	164	206	13528	1.20128	1	0.999868	100
GOTERM_BP_FAT	GO:0043065~positive regulation of apoptosis	5	2.09205	0.765774	COL18A1, NOTCH1, ENDOG, TNFRSF8, MAP3K11	164	430	13528	0.959161	1	0.999922	100
GOTERM_BP_FAT	GO:0043068~positive regulation of programmed cell death	5	2.09205	0.770487	COL18A1, NOTCH1, ENDOG, TNFRSF8, MAP3K11	164	433	13528	0.952515	1	0.999925	100
GOTERM_BP_FAT	GO:0010942~positive regulation of cell death	5	2.09205	0.773588	COL18A1, NOTCH1, ENDOG, TNFRSF8, MAP3K11	164	435	13528	0.948136	1	0.999921	100
Annotation Cluster 61	Enrichment Score: 0.16378218282314141
Category	Term	Count	%	PValue	Genes	List Total	Pop Hits	Pop Total	Fold Enrichment	Bonferroni	Benjamini	FDR
SP_PIR_KEYWORDS	gtp-binding	5	2.09205	0.576609	GNAT1, GNAI2, EEF1A2, RHOT2, RAB40C	237	329	19235	1.23344	1	0.98197	99.9988
GOTERM_MF_FAT	GO:0005525~GTP binding	5	2.09205	0.686536	GNAT1, GNAI2, EEF1A2, RHOT2, RAB40C	163	372	12983	1.07057	1	0.999116	100
GOTERM_MF_FAT	GO:0032561~guanyl ribonucleotide binding	5	2.09205	0.706407	GNAT1, GNAI2, EEF1A2, RHOT2, RAB40C	163	382	12983	1.04254	1	0.99926	100
GOTERM_MF_FAT	GO:0019001~guanyl nucleotide binding	5	2.09205	0.706407	GNAT1, GNAI2, EEF1A2, RHOT2, RAB40C	163	382	12983	1.04254	1	0.99926	100
UP_SEQ_FEATURE	nucleotide phosphate-binding region:GTP	4	1.67364	0.708699	GNAT1, GNAI2, EEF1A2, RAB40C	237	295	19113	1.0935	1	1	100
GOTERM_MF_FAT	GO:0003924~GTPase activity	3	1.25523	0.743346	GNAT1, GNAI2, EEF1A2	163	211	12983	1.13247	1	0.999578	100
Annotation Cluster 62	Enrichment Score: 0.15840608397022415
Category	Term	Count	%	PValue	Genes	List Total	Pop Hits	Pop Total	Fold Enrichment	Bonferroni	Benjamini	FDR
GOTERM_BP_FAT	GO:0008219~cell death	10	4.1841	0.502211	HYAL1, TNFRSF1B, OLR1, ENDOG, RHOT2, BIRC5, TSTA3, PUF60, RTEL1, MAP3K11	164	719	13528	1.14726	1	0.999589	99.9988
GOTERM_BP_FAT	GO:0016265~death	10	4.1841	0.510666	HYAL1, TNFRSF1B, OLR1, ENDOG, RHOT2, BIRC5, TSTA3, PUF60, RTEL1, MAP3K11	164	724	13528	1.13933	1	0.999582	99.9991
SP_PIR_KEYWORDS	Apoptosis	4	1.67364	0.849512	TNFRSF1B, BIRC5, PUF60, RTEL1	237	381	19235	0.852077	1	0.997069	100
GOTERM_BP_FAT	GO:0006915~apoptosis	6	2.51046	0.856485	TNFRSF1B, ENDOG, RHOT2, BIRC5, PUF60, RTEL1	164	602	13528	0.822138	1	0.99999	100
GOTERM_BP_FAT	GO:0012501~programmed cell death	6	2.51046	0.865083	TNFRSF1B, ENDOG, RHOT2, BIRC5, PUF60, RTEL1	164	611	13528	0.810028	1	0.999992	100
Annotation Cluster 63	Enrichment Score: 0.15015657085004552
Category	Term	Count	%	PValue	Genes	List Total	Pop Hits	Pop Total	Fold Enrichment	Bonferroni	Benjamini	FDR
GOTERM_CC_FAT	GO:0044455~mitochondrial membrane part	3	1.25523	0.449327	ATP5D, NDUFB10, RHOT2	156	125	12782	1.96646	1	0.999595	99.9617
GOTERM_CC_FAT	GO:0005635~nuclear envelope	4	1.67364	0.454322	NUP214, MYO1C, GPX4, NARF	156	205	12782	1.59875	1	0.999485	99.966
GOTERM_CC_FAT	GO:0019866~organelle inner membrane	5	2.09205	0.568192	PPIF, ATP5D, NDUFB10, GPX4, NARF	156	329	12782	1.24523	1	0.999086	99.9984
GOTERM_CC_FAT	GO:0031967~organelle envelope	8	3.34728	0.630764	PPIF, ATP5D, NUP214, NDUFB10, MYO1C, GPX4, NARF, RHOT2	156	620	12782	1.05724	1	0.999111	99.9998
GOTERM_CC_FAT	GO:0031975~envelope	8	3.34728	0.634147	PPIF, ATP5D, NUP214, NDUFB10, MYO1C, GPX4, NARF, RHOT2	156	622	12782	1.05384	1	0.999005	99.9998
GOTERM_CC_FAT	GO:0031966~mitochondrial membrane	5	2.09205	0.708295	PPIF, ATP5D, NDUFB10, GPX4, RHOT2	156	394	12782	1.0398	1	0.999007	100
GOTERM_CC_FAT	GO:0005743~mitochondrial inner membrane	4	1.67364	0.721604	PPIF, ATP5D, NDUFB10, GPX4	156	306	12782	1.07106	1	0.998844	100
GOTERM_CC_FAT	GO:0005740~mitochondrial envelope	5	2.09205	0.752573	PPIF, ATP5D, NDUFB10, GPX4, RHOT2	156	419	12782	0.977755	1	0.998669	100
GOTERM_CC_FAT	GO:0031980~mitochondrial lumen	3	1.25523	0.765358	PPIF, ATP5D, SIRT3	156	227	12782	1.08285	1	0.998699	100
GOTERM_CC_FAT	GO:0005759~mitochondrial matrix	3	1.25523	0.765358	PPIF, ATP5D, SIRT3	156	227	12782	1.08285	1	0.998699	100
GOTERM_CC_FAT	GO:0005739~mitochondrion	12	5.02092	0.776781	PPIF, ATP5D, NDUFB10, SNCB, GPX4, ENDOG, RHOT2, GFER, APOBEC3G, NTHL1, APOBEC3F, SIRT3	156	1087	12782	0.904536	1	0.998841	100
UP_SEQ_FEATURE	transit peptide:Mitochondrion	5	2.09205	0.831811	PPIF, ATP5D, GPX4, ENDOG, SIRT3	237	467	19113	0.863443	1	1	100
SP_PIR_KEYWORDS	transit peptide	5	2.09205	0.839053	PPIF, ATP5D, GPX4, ENDOG, SIRT3	237	476	19235	0.852525	1	0.996837	100
GOTERM_CC_FAT	GO:0044429~mitochondrial part	6	2.51046	0.853664	PPIF, ATP5D, NDUFB10, GPX4, RHOT2, SIRT3	156	595	12782	0.826244	1	0.999351	100
GOTERM_CC_FAT	GO:0031090~organelle membrane	11	4.60251	0.8655	PPIF, ATP5D, RILP, SYT1, NDUFB10, SCYL1, GPX4, NARF, GPAA1, RHOT2, B4GALNT4	156	1096	12782	0.822349	1	0.999478	100
SP_PIR_KEYWORDS	mitochondrion	7	2.92887	0.945279	PPIF, ATP5D, NDUFB10, GPX4, ENDOG, RHOT2, SIRT3	237	832	19235	0.682839	1	0.99977	100
Annotation Cluster 64	Enrichment Score: 0.1423448099049711
Category	Term	Count	%	PValue	Genes	List Total	Pop Hits	Pop Total	Fold Enrichment	Bonferroni	Benjamini	FDR
SMART	SM00360:RRM	3	1.25523	0.700575	TNRC6C, CIRBP, PUF60	105	211	9079	1.22938	1	0.999989	99.9999
INTERPRO	IPR000504:RNA recognition motif, RNP-1	3	1.25523	0.728337	TNRC6C, CIRBP, PUF60	203	211	16659	1.16679	1	1	100
INTERPRO	IPR012677:Nucleotide-binding, alpha-beta plait	3	1.25523	0.733126	TNRC6C, CIRBP, PUF60	203	213	16659	1.15583	1	1	100
Annotation Cluster 65	Enrichment Score: 0.1386579382029584
Category	Term	Count	%	PValue	Genes	List Total	Pop Hits	Pop Total	Fold Enrichment	Bonferroni	Benjamini	FDR
GOTERM_BP_FAT	GO:0051276~chromosome organization	7	2.92887	0.532277	DOT1L, SMCHD1, GPX4, MSL1, NDC80, RTEL1, CBX6	164	485	13528	1.19055	1	0.999663	99.9996
SP_PIR_KEYWORDS	chromatin regulator	3	1.25523	0.738802	DOT1L, MSL1, CBX6	237	213	19235	1.1431	1	0.991662	100
GOTERM_BP_FAT	GO:0006325~chromatin organization	4	1.67364	0.838064	DOT1L, GPX4, MSL1, CBX6	164	378	13528	0.872887	1	0.999982	100
GOTERM_BP_FAT	GO:0016568~chromatin modification	3	1.25523	0.846106	DOT1L, MSL1, CBX6	164	274	13528	0.903151	1	0.999986	100
Annotation Cluster 66	Enrichment Score: 0.13088585935789854
Category	Term	Count	%	PValue	Genes	List Total	Pop Hits	Pop Total	Fold Enrichment	Bonferroni	Benjamini	FDR
GOTERM_BP_FAT	GO:0006281~DNA repair	4	1.67364	0.668994	CSNK1D, NTHL1, RTEL1, C9ORF80	164	284	13528	1.1618	1	0.999784	100
SP_PIR_KEYWORDS	dna repair	3	1.25523	0.682405	NTHL1, RTEL1, C9ORF80	237	191	19235	1.27477	1	0.989653	100
SP_PIR_KEYWORDS	DNA damage	3	1.25523	0.719352	NTHL1, RTEL1, C9ORF80	237	205	19235	1.18771	1	0.992695	100
GOTERM_BP_FAT	GO:0006259~DNA metabolic process	6	2.51046	0.734507	CSNK1D, ENDOG, NTHL1, RTEL1, C9ORF80, TK1	164	506	13528	0.978116	1	0.999885	100
GOTERM_BP_FAT	GO:0033554~cellular response to stress	6	2.51046	0.817489	CSNK1D, GPX4, NTHL1, RTEL1, C9ORF80, MAP3K11	164	566	13528	0.874429	1	0.999972	100
GOTERM_BP_FAT	GO:0006974~response to DNA damage stimulus	4	1.67364	0.831383	CSNK1D, NTHL1, RTEL1, C9ORF80	164	373	13528	0.884588	1	0.999978	100
Annotation Cluster 67	Enrichment Score: 0.12462900631199395
Category	Term	Count	%	PValue	Genes	List Total	Pop Hits	Pop Total	Fold Enrichment	Bonferroni	Benjamini	FDR
UP_SEQ_FEATURE	domain:Ig-like C2-type	3	1.25523	0.364007	WFIKKN1, SEMA3B, SIGIRR	237	103	19113	2.3489	1	1	99.9175
SP_PIR_KEYWORDS	Immunoglobulin domain	4	1.67364	0.930351	WFIKKN1, SEMA3B, SIGIRR, CD7	237	470	19235	0.690726	1	0.999609	100
INTERPRO	IPR007110:Immunoglobulin-like	4	1.67364	0.944915	WFIKKN1, SEMA3B, SIGIRR, CD7	203	501	16659	0.655202	1	1	100
INTERPRO	IPR013783:Immunoglobulin-like fold	3	1.25523	0.991596	WFIKKN1, SEMA3B, CD7	203	553	16659	0.445194	1	1	100
Annotation Cluster 68	Enrichment Score: 0.12208138519386379
Category	Term	Count	%	PValue	Genes	List Total	Pop Hits	Pop Total	Fold Enrichment	Bonferroni	Benjamini	FDR
UP_SEQ_FEATURE	repeat:4	3	1.25523	0.660054	PRX, SNCB, CD7	237	182	19113	1.32932	1	1	100
UP_SEQ_FEATURE	repeat:1	3	1.25523	0.804673	PRX, SNCB, CD7	237	243	19113	0.995624	1	1	100
UP_SEQ_FEATURE	repeat:2	3	1.25523	0.810135	PRX, SNCB, CD7	237	246	19113	0.983483	1	1	100
Annotation Cluster 69	Enrichment Score: 0.11869048220292058
Category	Term	Count	%	PValue	Genes	List Total	Pop Hits	Pop Total	Fold Enrichment	Bonferroni	Benjamini	FDR
GOTERM_CC_FAT	GO:0005856~cytoskeleton	16	6.69456	0.713071	EPPK1, MYO1C, SPTBN4, SPATC1, BIRC5, PCLO, SCYL1, ANK2, FRMD8, RASSF1, NARF, TSC2, CNN2, KPTN, MAP3K11, PLEC	156	1381	12782	0.949294	1	0.998958	100
GOTERM_CC_FAT	GO:0043232~intracellular non-membrane-bounded organelle	29	12.1339	0.785955	MIDN, APOBEC3G, RPS2, APOBEC3F, CBX6, ANK2, FRMD8, NARF, CNN2, TIGD5, PLEC, STAG1, TBL3, SMCHD1, MYO1C, EPPK1, EXOSC4, SPTBN4, SPATC1, BIRC5, NDC80, PARP10, PCLO, SCYL1, RASSF1, TSC2, RPL3L, KPTN, MAP3K11	156	2596	12782	0.915309	1	0.998927	100
GOTERM_CC_FAT	GO:0043228~non-membrane-bounded organelle	29	12.1339	0.785955	MIDN, APOBEC3G, RPS2, APOBEC3F, CBX6, ANK2, FRMD8, NARF, CNN2, TIGD5, PLEC, STAG1, TBL3, SMCHD1, MYO1C, EPPK1, EXOSC4, SPTBN4, SPATC1, BIRC5, NDC80, PARP10, PCLO, SCYL1, RASSF1, TSC2, RPL3L, KPTN, MAP3K11	156	2596	12782	0.915309	1	0.998927	100
Annotation Cluster 70	Enrichment Score: 0.10312609303008201
Category	Term	Count	%	PValue	Genes	List Total	Pop Hits	Pop Total	Fold Enrichment	Bonferroni	Benjamini	FDR
GOTERM_BP_FAT	GO:0031396~regulation of protein ubiquitination	3	1.25523	0.339851	PSMD13, STUB1, ZER1	164	100	13528	2.47463	1	0.999466	99.8828
GOTERM_BP_FAT	GO:0009057~macromolecule catabolic process	10	4.1841	0.603373	HYAL1, HYAL2, PSMD13, ENDOG, RAB40C, CASC3, NTHL1, FBXL16, STUB1, ZER1	164	781	13528	1.05618	1	0.99964	100
GOTERM_BP_FAT	GO:0031399~regulation of protein modification process	4	1.67364	0.693898	PSMD13, STUB1, ZER1, MAP3K11	164	295	13528	1.11848	1	0.999836	100
GOTERM_BP_FAT	GO:0044265~cellular macromolecule catabolic process	8	3.34728	0.777156	PSMD13, ENDOG, RAB40C, CASC3, NTHL1, FBXL16, STUB1, ZER1	164	725	13528	0.91021	1	0.999925	100
GOTERM_BP_FAT	GO:0019941~modification-dependent protein catabolic process	5	2.09205	0.919585	PSMD13, RAB40C, FBXL16, STUB1, ZER1	164	574	13528	0.718535	1	0.999999	100
GOTERM_BP_FAT	GO:0043632~modification-dependent macromolecule catabolic process	5	2.09205	0.919585	PSMD13, RAB40C, FBXL16, STUB1, ZER1	164	574	13528	0.718535	1	0.999999	100
GOTERM_BP_FAT	GO:0051603~proteolysis involved in cellular protein catabolic process	5	2.09205	0.93486	PSMD13, RAB40C, FBXL16, STUB1, ZER1	164	600	13528	0.687398	1	1	100
GOTERM_BP_FAT	GO:0044257~cellular protein catabolic process	5	2.09205	0.936444	PSMD13, RAB40C, FBXL16, STUB1, ZER1	164	603	13528	0.683978	1	1	100
GOTERM_BP_FAT	GO:0030163~protein catabolic process	5	2.09205	0.945692	PSMD13, RAB40C, FBXL16, STUB1, ZER1	164	622	13528	0.663085	1	1	100
SP_PIR_KEYWORDS	ubl conjugation pathway	4	1.67364	0.951199	RAB40C, FBXL16, STUB1, ZER1	237	509	19235	0.637802	1	0.999802	100
GOTERM_BP_FAT	GO:0006508~proteolysis	6	2.51046	0.996555	PSMD13, OLR1, RAB40C, FBXL16, STUB1, ZER1	164	1054	13528	0.46957	1	1	100
Annotation Cluster 71	Enrichment Score: 0.07975321880341381
Category	Term	Count	%	PValue	Genes	List Total	Pop Hits	Pop Total	Fold Enrichment	Bonferroni	Benjamini	FDR
SP_PIR_KEYWORDS	receptor	21	8.78661	0.479639	HYAL2, THRA, C5AR1, OLR1, MED24, TNFRSF8, GRIN3B, GPR77, SCARF1, TNFRSF1B, NOTCH1, KISS1R, NPTXR, NR1D1, CLEC12A, CLEC9A, CLEC12B, UTS2R, CLEC7A, RTEL1, CD7, CLEC1B	237	1583	19235	1.07667	1	0.980433	99.9815
SP_PIR_KEYWORDS	disulfide bond	34	14.2259	0.72665	CSF3, ABCA7, WFIKKN1, HS3ST6, LTBP3, CSMD3, TNFRSF8, GFER, HEXDC, SCARF1, TNFRSF1B, KISS1R, CLEC9A, PKD1, SEMA3B, RTEL1, CD7, COL18A1, SECTM1, HYAL1, HYAL2, C5AR1, HYAL3, EGFL7, OLR1, GPR77, CACNA2D2, SIGIRR, CLEC1A, NOTCH1, CLEC12A, CLEC12B, UTS2R, CLEC7A, CLEC1B	237	2924	19235	0.943725	1	0.992416	100
UP_SEQ_FEATURE	topological domain:Extracellular	31	12.9707	0.774766	ABCA7, LRRC8A, CSMD3, TNFRSF8, GRIN3B, SLC19A1, SCARF1, KCNMB1, TNFRSF1B, KISS1R, PPAPDC3, CLEC9A, PKD1, ANO9, CD7, SECTM1, C5AR1, SLC8A2, OLR1, CDHR2, GPR77, CACNA2D2, SIGIRR, SLC16A3, CLEC1A, NOTCH1, NPTXR, CLEC12A, CLEC12B, UTS2R, CLEC7A, CLEC1B	237	2719	19113	0.91946	1	1	100
UP_SEQ_FEATURE	disulfide bond	32	13.3891	0.784655	CSF3, ABCA7, WFIKKN1, HS3ST6, LTBP3, CSMD3, TNFRSF8, GFER, SCARF1, TNFRSF1B, KISS1R, CLEC9A, PKD1, SEMA3B, RTEL1, CD7, COL18A1, SECTM1, HYAL1, HYAL2, C5AR1, HYAL3, EGFL7, OLR1, GPR77, SIGIRR, CLEC1A, NOTCH1, CLEC12A, CLEC12B, UTS2R, CLEC7A, CLEC1B	237	2819	19113	0.915452	1	1	100
GOTERM_CC_FAT	GO:0005615~extracellular space	7	2.92887	0.844229	COL18A1, CSF3, HYAL1, SECTM1, METRN, NPTXR, EGFL7	156	685	12782	0.837301	1	0.999328	100
SP_PIR_KEYWORDS	Secreted	16	6.69456	0.930691	CSF3, COL18A1, HYAL1, SECTM1, WFIKKN1, HYAL3, OLR1, EGFL7, LTBP3, METRN, C17ORF99, TNFRSF1B, NPW, MSLN, SEMA3B, RTEL1	237	1689	19235	0.768837	1	0.999581	100
GOTERM_CC_FAT	GO:0044421~extracellular region part	7	2.92887	0.978976	COL18A1, CSF3, HYAL1, SECTM1, METRN, NPTXR, EGFL7	156	960	12782	0.597449	1	0.999999	100
GOTERM_CC_FAT	GO:0005576~extracellular region	17	7.11297	0.980223	CSF3, COL18A1, SECTM1, HYAL1, WFIKKN1, HYAL3, OLR1, EGFL7, LTBP3, METRN, C17ORF99, TNFRSF1B, NPTXR, NPW, MSLN, SEMA3B, RTEL1	156	2010	12782	0.69299	1	0.999999	100
SP_PIR_KEYWORDS	signal	25	10.4603	0.99879	CSF3, WFIKKN1, LTBP3, TNFRSF8, GRIN3B, SCARF1, TNFRSF1B, C17ORF99, METRN, MSLN, PKD1, SEMA3B, RTEL1, CD7, COL18A1, HYAL1, SECTM1, HYAL2, SLC8A2, HYAL3, EGFL7, CDHR2, CACNA2D2, NOTCH1, NPW	237	3250	19235	0.62431	1	1	100
UP_SEQ_FEATURE	signal peptide	25	10.4603	0.998947	CSF3, WFIKKN1, LTBP3, TNFRSF8, GRIN3B, SCARF1, TNFRSF1B, C17ORF99, METRN, MSLN, PKD1, SEMA3B, RTEL1, CD7, COL18A1, HYAL1, SECTM1, HYAL2, SLC8A2, HYAL3, EGFL7, CDHR2, CACNA2D2, NOTCH1, NPW	237	3250	19113	0.620351	1	1	100
Annotation Cluster 72	Enrichment Score: 0.07131043021889584
Category	Term	Count	%	PValue	Genes	List Total	Pop Hits	Pop Total	Fold Enrichment	Bonferroni	Benjamini	FDR
GOTERM_BP_FAT	GO:0070727~cellular macromolecule localization	5	2.09205	0.739373	NUP214, TSC2, AP3D1, GRIN3B, CASC3	164	414	13528	0.99623	1	0.999888	100
GOTERM_BP_FAT	GO:0034613~cellular protein localization	4	1.67364	0.876702	NUP214, TSC2, AP3D1, GRIN3B	164	411	13528	0.802801	1	0.999995	100
GOTERM_BP_FAT	GO:0006886~intracellular protein transport	3	1.25523	0.942656	NUP214, TSC2, AP3D1	164	374	13528	0.661667	1	1	100
Annotation Cluster 73	Enrichment Score: 0.06355082477523845
Category	Term	Count	%	PValue	Genes	List Total	Pop Hits	Pop Total	Fold Enrichment	Bonferroni	Benjamini	FDR
INTERPRO	IPR017907:Zinc finger, RING-type, conserved site	3	1.25523	0.856556	RNF44, RNF151, ZNF598	203	280	16659	0.879258	1	1	100
SMART	SM00184:RING	3	1.25523	0.858132	RNF44, RNF151, ZNF598	105	296	9079	0.876351	1	1	100
INTERPRO	IPR001841:Zinc finger, RING-type	3	1.25523	0.877077	RNF44, RNF151, ZNF598	203	296	16659	0.83173	1	1	100
Annotation Cluster 74	Enrichment Score: 0.05305335146536579
Category	Term	Count	%	PValue	Genes	List Total	Pop Hits	Pop Total	Fold Enrichment	Bonferroni	Benjamini	FDR
GOTERM_BP_FAT	GO:0019953~sexual reproduction	5	2.09205	0.80694	NOTCH1, ZMIZ1, GPX4, SPTBN4, GFER	164	458	13528	0.900522	1	0.999963	100
GOTERM_BP_FAT	GO:0007276~gamete generation	4	1.67364	0.859108	NOTCH1, ZMIZ1, GPX4, GFER	164	395	13528	0.83532	1	0.999991	100
GOTERM_BP_FAT	GO:0048232~male gamete generation	3	1.25523	0.889092	NOTCH1, GPX4, GFER	164	308	13528	0.803453	1	0.999997	100
GOTERM_BP_FAT	GO:0007283~spermatogenesis	3	1.25523	0.889092	NOTCH1, GPX4, GFER	164	308	13528	0.803453	1	0.999997	100
GOTERM_BP_FAT	GO:0048609~reproductive process in a multicellular organism	4	1.67364	0.936373	NOTCH1, ZMIZ1, GPX4, GFER	164	487	13528	0.677518	1	1	100
GOTERM_BP_FAT	GO:0032504~multicellular organism reproduction	4	1.67364	0.936373	NOTCH1, ZMIZ1, GPX4, GFER	164	487	13528	0.677518	1	1	100
Annotation Cluster 75	Enrichment Score: 0.0429764085102976
Category	Term	Count	%	PValue	Genes	List Total	Pop Hits	Pop Total	Fold Enrichment	Bonferroni	Benjamini	FDR
GOTERM_MF_FAT	GO:0016563~transcription activator activity	6	2.51046	0.583863	NOTCH1, THRA, SERTAD3, MED24, PRIC285, SERTAD1	163	410	12983	1.16561	1	0.997105	99.9995
GOTERM_BP_FAT	GO:0010604~positive regulation of macromolecule metabolic process	8	3.34728	0.898191	NOTCH1, PSMD13, THRA, ZMIZ1, SERTAD3, TNFRSF8, STUB1, SERTAD1	164	857	13528	0.770015	1	0.999998	100
GOTERM_BP_FAT	GO:0010557~positive regulation of macromolecule biosynthetic process	6	2.51046	0.900441	NOTCH1, THRA, ZMIZ1, SERTAD3, TNFRSF8, SERTAD1	164	654	13528	0.756769	1	0.999998	100
GOTERM_BP_FAT	GO:0045941~positive regulation of transcription	5	2.09205	0.91291	NOTCH1, THRA, ZMIZ1, SERTAD3, SERTAD1	164	564	13528	0.731275	1	0.999999	100
GOTERM_BP_FAT	GO:0031328~positive regulation of cellular biosynthetic process	6	2.51046	0.920708	NOTCH1, THRA, ZMIZ1, SERTAD3, TNFRSF8, SERTAD1	164	685	13528	0.722521	1	0.999999	100
GOTERM_BP_FAT	GO:0010628~positive regulation of gene expression	5	2.09205	0.923984	NOTCH1, THRA, ZMIZ1, SERTAD3, SERTAD1	164	581	13528	0.709878	1	0.999999	100
GOTERM_BP_FAT	GO:0009891~positive regulation of biosynthetic process	6	2.51046	0.926427	NOTCH1, THRA, ZMIZ1, SERTAD3, TNFRSF8, SERTAD1	164	695	13528	0.712125	1	0.999999	100
GOTERM_BP_FAT	GO:0045944~positive regulation of transcription from RNA polymerase II promoter	3	1.25523	0.940876	NOTCH1, THRA, ZMIZ1	164	371	13528	0.667017	1	1	100
GOTERM_BP_FAT	GO:0045935~positive regulation of nucleobase, nucleoside, nucleotide and nucleic acid metabolic process	5	2.09205	0.946591	NOTCH1, THRA, ZMIZ1, SERTAD3, SERTAD1	164	624	13528	0.66096	1	1	100
GOTERM_BP_FAT	GO:0051173~positive regulation of nitrogen compound metabolic process	5	2.09205	0.954864	NOTCH1, THRA, ZMIZ1, SERTAD3, SERTAD1	164	644	13528	0.640433	1	1	100
GOTERM_BP_FAT	GO:0045893~positive regulation of transcription, DNA-dependent	3	1.25523	0.980486	NOTCH1, THRA, ZMIZ1	164	477	13528	0.518791	1	1	100
GOTERM_BP_FAT	GO:0051254~positive regulation of RNA metabolic process	3	1.25523	0.981305	NOTCH1, THRA, ZMIZ1	164	481	13528	0.514477	1	1	100
GOTERM_BP_FAT	GO:0006357~regulation of transcription from RNA polymerase II promoter	4	1.67364	0.993723	NOTCH1, THRA, ZMIZ1, FOXK2	164	727	13528	0.453853	1	1	100
Annotation Cluster 76	Enrichment Score: 0.028782254121864973
Category	Term	Count	%	PValue	Genes	List Total	Pop Hits	Pop Total	Fold Enrichment	Bonferroni	Benjamini	FDR
GOTERM_BP_FAT	GO:0042592~homeostatic process	7	2.92887	0.895428	PRX, C5AR1, NARFL, RHOT2, UTS2R, RTEL1, CD7	164	751	13528	0.768861	1	0.999997	100
GOTERM_BP_FAT	GO:0019725~cellular homeostasis	4	1.67364	0.923282	PRX, C5AR1, RHOT2, UTS2R	164	466	13528	0.70805	1	0.999999	100
GOTERM_BP_FAT	GO:0006873~cellular ion homeostasis	3	1.25523	0.942656	PRX, C5AR1, UTS2R	164	374	13528	0.661667	1	1	100
GOTERM_BP_FAT	GO:0055082~cellular chemical homeostasis	3	1.25523	0.946066	PRX, C5AR1, UTS2R	164	380	13528	0.65122	1	1	100
GOTERM_BP_FAT	GO:0048878~chemical homeostasis	4	1.67364	0.949273	PRX, C5AR1, NARFL, UTS2R	164	512	13528	0.644436	1	1	100
GOTERM_BP_FAT	GO:0050801~ion homeostasis	3	1.25523	0.960009	PRX, C5AR1, UTS2R	164	409	13528	0.605045	1	1	100
Annotation Cluster 77	Enrichment Score: 0.014188527420579095
Category	Term	Count	%	PValue	Genes	List Total	Pop Hits	Pop Total	Fold Enrichment	Bonferroni	Benjamini	FDR
GOTERM_BP_FAT	GO:0010605~negative regulation of macromolecule metabolic process	6	2.51046	0.945405	SBNO2, PSMD13, THRA, TNRC6C, SIGIRR, SIRT3	164	734	13528	0.674287	1	1	100
GOTERM_BP_FAT	GO:0010629~negative regulation of gene expression	4	1.67364	0.945434	SBNO2, THRA, TNRC6C, SIRT3	164	504	13528	0.654665	1	1	100
GOTERM_BP_FAT	GO:0010558~negative regulation of macromolecule biosynthetic process	4	1.67364	0.963305	SBNO2, THRA, SIGIRR, SIRT3	164	547	13528	0.603201	1	1	100
GOTERM_BP_FAT	GO:0031327~negative regulation of cellular biosynthetic process	4	1.67364	0.967827	SBNO2, THRA, SIGIRR, SIRT3	164	561	13528	0.588148	1	1	100
GOTERM_BP_FAT	GO:0009890~negative regulation of biosynthetic process	4	1.67364	0.971282	SBNO2, THRA, SIGIRR, SIRT3	164	573	13528	0.575831	1	1	100
GOTERM_BP_FAT	GO:0016481~negative regulation of transcription	3	1.25523	0.976356	SBNO2, THRA, SIRT3	164	459	13528	0.539136	1	1	100
GOTERM_BP_FAT	GO:0045934~negative regulation of nucleobase, nucleoside, nucleotide and nucleic acid metabolic process	3	1.25523	0.986616	SBNO2, THRA, SIRT3	164	512	13528	0.483327	1	1	100
GOTERM_BP_FAT	GO:0051172~negative regulation of nitrogen compound metabolic process	3	1.25523	0.987595	SBNO2, THRA, SIRT3	164	519	13528	0.476808	1	1	100
Annotation Cluster 78	Enrichment Score: 0.005562270335111597
Category	Term	Count	%	PValue	Genes	List Total	Pop Hits	Pop Total	Fold Enrichment	Bonferroni	Benjamini	FDR
GOTERM_MF_FAT	GO:0043565~sequence-specific DNA binding	5	2.09205	0.948667	MEIS3, NOTCH1, THRA, NR1D1, FOXK2	163	607	12983	0.656098	1	1	100
GOTERM_BP_FAT	GO:0006350~transcription	19	7.94979	0.960458	ZNF623, SBNO2, THRA, POLR2E, GMEB2, FOXK2, ARID3A, MED24, APOBEC3G, APOBEC3F, CBX6, NOTCH1, SCYL1, NR1D1, ZMIZ1, SERTAD3, PRIC285, PUF60, SERTAD1	164	2101	13528	0.745963	1	1	100
GOTERM_MF_FAT	GO:0030528~transcription regulator activity	12	5.02092	0.98581	MEIS3, SBNO2, NOTCH1, THRA, NR1D1, GMEB2, FOXK2, ARID3A, SERTAD3, MED24, PRIC285, SERTAD1	163	1512	12983	0.632145	1	1	100
SP_PIR_KEYWORDS	Transcription	17	7.11297	0.986383	ZNF623, SBNO2, POLR2E, THRA, GMEB2, FOXK2, ARID3A, MED24, CBX6, NOTCH1, SCYL1, NR1D1, ZMIZ1, SERTAD3, PRIC285, PUF60, SERTAD1	237	2071	19235	0.666212	1	0.999992	100
SP_PIR_KEYWORDS	transcription regulation	16	6.69456	0.990484	ZNF623, SBNO2, THRA, GMEB2, FOXK2, ARID3A, MED24, CBX6, NOTCH1, SCYL1, NR1D1, ZMIZ1, SERTAD3, PRIC285, SERTAD1, PUF60	237	2026	19235	0.64095	1	0.999996	100
GOTERM_BP_FAT	GO:0045449~regulation of transcription	21	8.78661	0.993478	ZNF623, SBNO2, THRA, GMEB2, FOXK2, ARID3A, MED24, CBX6, SIGIRR, SIRT3, MEIS3, NOTCH1, SCYL1, NR1D1, ZMIZ1, NARFL, SERTAD3, PRIC285, TIGD5, PUF60, SERTAD1	164	2601	13528	0.665992	1	1	100
GOTERM_BP_FAT	GO:0006357~regulation of transcription from RNA polymerase II promoter	4	1.67364	0.993723	NOTCH1, THRA, ZMIZ1, FOXK2	164	727	13528	0.453853	1	1	100
GOTERM_MF_FAT	GO:0003700~transcription factor activity	6	2.51046	0.994818	MEIS3, NOTCH1, THRA, NR1D1, FOXK2, ARID3A	163	975	12983	0.490156	1	1	100
SP_PIR_KEYWORDS	dna-binding	13	5.43933	0.996868	ZNF623, THRA, GMEB2, FOXK2, ARID3A, DOT1L, MEIS3, NR1D1, SCYL1, PRIC285, TIGD5, RTEL1, PUF60	237	1868	19235	0.56482	1	1	100
GOTERM_BP_FAT	GO:0051252~regulation of RNA metabolic process	11	4.60251	0.999132	MEIS3, SBNO2, TNFRSF1B, NOTCH1, THRA, NR1D1, ZMIZ1, FOXK2, ARID3A, MED24, SIRT3	164	1813	13528	0.500478	1	1	100
GOTERM_MF_FAT	GO:0003677~DNA binding	16	6.69456	0.999396	ZNF623, POLR2E, THRA, GMEB2, FOXK2, ARID3A, DOT1L, MEIS3, NOTCH1, SCYL1, NR1D1, PRIC285, TIGD5, NTHL1, RTEL1, PUF60	163	2331	12983	0.54672	1	1	100
GOTERM_BP_FAT	GO:0006355~regulation of transcription, DNA-dependent	10	4.1841	0.999562	MEIS3, SBNO2, NOTCH1, THRA, NR1D1, ZMIZ1, FOXK2, ARID3A, MED24, SIRT3	164	1773	13528	0.465244	1	1	100
Annotation Cluster 79	Enrichment Score: 0.001125011080650703
Category	Term	Count	%	PValue	Genes	List Total	Pop Hits	Pop Total	Fold Enrichment	Bonferroni	Benjamini	FDR
SMART	SM00355:ZnF_C2H2	4	1.67364	0.995859	ZNF623, DHX34, ZNF598, PRIC285	105	797	9079	0.433961	1	1	100
INTERPRO	IPR015880:Zinc finger, C2H2-like	4	1.67364	0.997	ZNF623, DHX34, ZNF598, PRIC285	203	797	16659	0.411865	1	1	100
INTERPRO	IPR007087:Zinc finger, C2H2-type	3	1.25523	0.999383	ZNF623, ZNF598, PRIC285	203	784	16659	0.314021	1	1	100
