# Supplementary material for: Combined Analysis with Copy Number Variation Identifies Risk Loci in Lung Cancer
Source: Biomed Res Int. 2014 Jul 1;2014:469103. doi: 10.1155/2014/469103 (PMC4100386; doi:10.1155/2014/469103)
Supplement: Supplementary file 1 — The Supplementary Material includes figures and tables that are complementary to our conclusions. [file 469103.f1.zip › 469103.f1/Table S5.xls]

## Sheet: Table S5
Category	Term	Count	%	PValue	Genes	Bonferroni	Benjamini	FDR
PUBMED_ID	11085536	12	5.02092	1.24e-21	TMEM115, CYB561D2, TUSC2, HYAL2, SLC38A3, NAT6, RASSF1, ZMYND10, SEMA3B, IFRD2, NPRL2, CACNA2D2	5.4e-18	1.8e-18	2.33e-18
PUBMED_ID	19140316	4	1.67364	1.26e-05	HYAL1, HYAL2, RASSF1, NPRL2	0.0530726	0.00418605	0.0235628
